# Supplementary material for: ﻿A new genus and a new species of wasp-mimicking Harpactorini (Hemiptera, Heteroptera, Reduviidae, Harpactorinae), with an updated key to the Neotropical genera
Source: Zookeys. 2023 Mar 9;1152:163–204. doi: 10.3897/zookeys.1152.96058 (PMC10208406; doi:10.3897/zookeys.1152.96058)
Supplement: XML Treatment for Myocoris [file zookeys.1152.96058-treatment1.xml]

<!DOCTYPE tp:taxon-treatment
  PUBLIC "-//TaxonX//DTD Taxonomic Treatment Publishing DTD v0 20100105//EN" "tax-treatment-NSO.dtd">
<tp:taxon-treatment xmlns:tp="http://www.plazi.org/taxpub"><tp:treatment-meta><kwd-group><label>Taxon classification</label><kwd>
                <named-content content-type="kingdom">Animalia</named-content>
              </kwd><kwd>
                <named-content content-type="order">Hemiptera</named-content>
              </kwd><kwd>
                <named-content content-type="family">Reduviidae</named-content>
              </kwd></kwd-group><mixed-citation publication-type="journal"><person-group><name><surname>Gil-Santana</surname><given-names>Hélcio R.</given-names></name><name><surname>Oliveira</surname><given-names>Jader</given-names></name></person-group><article-title>﻿A new genus and a new species of wasp-mimicking <tp:taxon-name><tp:taxon-name-part taxon-name-part-type="tribe">Harpactorini</tp:taxon-name-part></tp:taxon-name> (<tp:taxon-name><tp:taxon-name-part taxon-name-part-type="order">Hemiptera</tp:taxon-name-part></tp:taxon-name>, <tp:taxon-name><tp:taxon-name-part taxon-name-part-type="suborder">Heteroptera</tp:taxon-name-part></tp:taxon-name>, <tp:taxon-name><tp:taxon-name-part taxon-name-part-type="family">Reduviidae</tp:taxon-name-part></tp:taxon-name>, <tp:taxon-name><tp:taxon-name-part taxon-name-part-type="subfamily">Harpactorinae</tp:taxon-name-part></tp:taxon-name>), with an updated key to the Neotropical genera</article-title><source>Zookeys</source><day>09</day><month>03</month><year>2023</year><volume>1152</volume><fpage>163</fpage><lpage>204</lpage><pub-id pub-id-type="doi">10.3897/zookeys.1152.96058</pub-id></mixed-citation></tp:treatment-meta><tp:nomenclature><label>﻿</label><tp:taxon-name>
              <object-id xmlns:xlink="http://www.w3.org/1999/xlink" content-type="arpha" xlink:type="simple">E789C3CD-DF29-5E1D-A35F-A8B790515B96</object-id>
              <tp:taxon-name-part taxon-name-part-type="genus" reg="Myocoris">Myocoris</tp:taxon-name-part>
            </tp:taxon-name><tp:taxon-authority>Burmeister, 1835</tp:taxon-authority><tp:nomenclature-citation-list><tp:nomenclature-citation><tp:taxon-name>
                  <tp:taxon-name-part taxon-name-part-type="genus" reg="Myocoris">Myocoris</tp:taxon-name-part>
                </tp:taxon-name><comment>Burmeister, 1835: 221 [key], 226 [description], 1838: 104 [diagnostic characteristics]; <xref ref-type="bibr" rid="B46">Stål 1859</xref>: 367 [key], 370 [diagnostic characteristics], 1866: 294 [key], 1872: 69 [key], 83 [catalog]; <xref ref-type="bibr" rid="B51">Walker 1873a</xref>: 49 [key], 63 [key], 1873b: 128 [catalog]; <xref ref-type="bibr" rid="B32">Lethierry and Severin 1896</xref>: 178 [catalog]; <xref ref-type="bibr" rid="B53">Wygodzinsky 1949</xref>: 42 [catalog]; <xref ref-type="bibr" rid="B39">Putshkov and Putshkov 1985</xref>: 52 [catalog]; <xref ref-type="bibr" rid="B34">Maldonado 1990</xref>: 236 [catalog]; <xref ref-type="bibr" rid="B35">Maldonado and Lozada 1992</xref>: 165 [key]; <xref ref-type="bibr" rid="B10">Forero 2011</xref>: 15 [checklist]; <xref ref-type="bibr" rid="B15">Gil-Santana 2015</xref>: 36 [key], 2016: 92 [citation]; <xref ref-type="bibr" rid="B22">Gil-Santana et al. 2017</xref>: 41 [citation]. Type species: <tp:taxon-name><tp:taxon-name-part taxon-name-part-type="genus" reg="Myocoris">Myocoris</tp:taxon-name-part><tp:taxon-name-part taxon-name-part-type="species" reg="nigriceps">nigriceps</tp:taxon-name-part></tp:taxon-name> Burmeister, 1835: 226, by subsequent designation, <xref ref-type="bibr" rid="B53">Wygodzinsky 1949</xref>: 42.</comment></tp:nomenclature-citation><tp:nomenclature-citation><tp:taxon-name>
                  <tp:taxon-name-part taxon-name-part-type="genus" reg="Cosmonyttus">Cosmonyttus</tp:taxon-name-part>
                </tp:taxon-name><comment><xref ref-type="bibr" rid="B48">Stål 1866</xref>: 295 [key, in part, including <tp:taxon-name><tp:taxon-name-part taxon-name-part-type="genus" reg="Myocoris">M.</tp:taxon-name-part><tp:taxon-name-part taxon-name-part-type="species" reg="nigriceps">nigriceps</tp:taxon-name-part></tp:taxon-name>]; synonym proposed by <xref ref-type="bibr" rid="B30">Kirkaldy 1909</xref>: 388. Type species: <tp:taxon-name><tp:taxon-name-part taxon-name-part-type="genus" reg="Myocoris">Myocoris</tp:taxon-name-part><tp:taxon-name-part taxon-name-part-type="species" reg="nigriceps">nigriceps</tp:taxon-name-part></tp:taxon-name> Burmeister, 1835: 226, by monotypy.</comment></tp:nomenclature-citation></tp:nomenclature-citation-list></tp:nomenclature><tp:treatment-sec sec-type="Morphological remarks" id="SECID0EV3AE"><title>Morphological remarks.</title><p>Head cylindrical, elongated, with sparse thin setae on ventral and anteocular portions; postantennal spines short, curved forward, apices acute or somewhat rounded. Legs: fore femora thickened, narrowing at apices and somewhat curved at basal half; fore tibia curved at apical third; middle and hind legs elongated, slender; hind femora curved approximately at basal half.</p><p><xref ref-type="bibr" rid="B1">Burmeister (1835)</xref> described <italic><tp:taxon-name><tp:taxon-name-part taxon-name-part-type="genus" reg="Myocoris">Myocoris</tp:taxon-name-part></tp:taxon-name></italic> and two new species included in this genus: <italic><tp:taxon-name><tp:taxon-name-part taxon-name-part-type="genus" reg="Myocoris">M.</tp:taxon-name-part><tp:taxon-name-part taxon-name-part-type="species" reg="nigriceps">nigriceps</tp:taxon-name-part></tp:taxon-name></italic> and <italic><tp:taxon-name><tp:taxon-name-part taxon-name-part-type="genus" reg="Myocoris">M.</tp:taxon-name-part><tp:taxon-name-part taxon-name-part-type="species" reg="braconiformis">braconiformis</tp:taxon-name-part></tp:taxon-name></italic>. In his subsequent paper, “Some account of the Genus <italic><tp:taxon-name><tp:taxon-name-part taxon-name-part-type="genus" reg="Myocoris">Myocoris</tp:taxon-name-part></tp:taxon-name></italic>…” (<xref ref-type="bibr" rid="B2">Burmeister 1838</xref>), he considered ten species as included in the genus, some of which were described as new in this occasion, such as <italic><tp:taxon-name><tp:taxon-name-part taxon-name-part-type="genus" reg="Myocoris">M.</tp:taxon-name-part><tp:taxon-name-part taxon-name-part-type="species" reg="tipuliformis">tipuliformis</tp:taxon-name-part></tp:taxon-name></italic>. While several of these ten species were transferred to other genera or considered as synonyms of other species (<xref ref-type="bibr" rid="B34">Maldonado 1990</xref>), <xref ref-type="bibr" rid="B50">Stål (1872)</xref> described <italic><tp:taxon-name><tp:taxon-name-part taxon-name-part-type="genus" reg="Myocoris">M.</tp:taxon-name-part><tp:taxon-name-part taxon-name-part-type="species" reg="nugax">nugax</tp:taxon-name-part></tp:taxon-name></italic> and maintained only two other species included in <italic><tp:taxon-name><tp:taxon-name-part taxon-name-part-type="genus" reg="Myocoris">Myocoris</tp:taxon-name-part></tp:taxon-name></italic>: <italic><tp:taxon-name><tp:taxon-name-part taxon-name-part-type="genus" reg="Myocoris">M.</tp:taxon-name-part><tp:taxon-name-part taxon-name-part-type="species" reg="nigriceps">nigriceps</tp:taxon-name-part></tp:taxon-name></italic> and <italic><tp:taxon-name><tp:taxon-name-part taxon-name-part-type="genus" reg="Myocoris">M.</tp:taxon-name-part><tp:taxon-name-part taxon-name-part-type="species" reg="tipuliformis">tipuliformis</tp:taxon-name-part></tp:taxon-name></italic>. With exception of <xref ref-type="bibr" rid="B52">Walker (1873b)</xref>, who considered 26 species as belonging to <italic><tp:taxon-name><tp:taxon-name-part taxon-name-part-type="genus" reg="Myocoris">Myocoris</tp:taxon-name-part></tp:taxon-name></italic>, all other subsequent authors (<xref ref-type="bibr" rid="B32">Lethierry and Severin 1896</xref>; <xref ref-type="bibr" rid="B53">Wygodzinsky 1949</xref>; <xref ref-type="bibr" rid="B39">Putshkov and Putshkov 1985</xref>; <xref ref-type="bibr" rid="B34">Maldonado 1990</xref>) followed <xref ref-type="bibr" rid="B50">Stål (1872)</xref>. The three species currently included in <italic><tp:taxon-name><tp:taxon-name-part taxon-name-part-type="genus" reg="Myocoris">Myocoris</tp:taxon-name-part></tp:taxon-name></italic> were described from Brazil and accordingly with <xref ref-type="bibr" rid="B50">Stål (1872)</xref> may be separated by the following key:</p><table-wrap content-type="key" position="anchor" orientation="portrait"><table id="TID0E4HAC" rules="all"><tbody><tr><td rowspan="1" colspan="1">1</td><td rowspan="1" colspan="1">Humeral angles acutely spined (Figs <xref ref-type="fig" rid="F1">5</xref>, <xref ref-type="fig" rid="F3">13</xref>)</td><td rowspan="1" colspan="1">
                      <bold>2</bold>
                    </td></tr><tr><td rowspan="1" colspan="1">–</td><td rowspan="1" colspan="1">Humeral angles not acute, rounded (Fig. <xref ref-type="fig" rid="F2">9</xref>)</td><td rowspan="1" colspan="1">
                      <bold><italic><tp:taxon-name><tp:taxon-name-part taxon-name-part-type="genus" reg="Myocoris">M.</tp:taxon-name-part><tp:taxon-name-part taxon-name-part-type="species" reg="nugax">nugax</tp:taxon-name-part></tp:taxon-name></italic> Stål, 1872</bold>
                    </td></tr><tr><td rowspan="1" colspan="1">2</td><td rowspan="1" colspan="1">Only the basal portion of the first visible labial segment blackish (Fig. <xref ref-type="fig" rid="F1">3</xref>)</td><td rowspan="1" colspan="1">
                      <bold><italic><tp:taxon-name><tp:taxon-name-part taxon-name-part-type="genus" reg="Myocoris">M.</tp:taxon-name-part><tp:taxon-name-part taxon-name-part-type="species" reg="nigriceps">nigriceps</tp:taxon-name-part></tp:taxon-name></italic> Burmeister, 1835</bold>
                    </td></tr><tr><td rowspan="1" colspan="1">–</td><td rowspan="1" colspan="1">First visible labial segment entirely blackish (Fig. <xref ref-type="fig" rid="F3">14</xref>)</td><td rowspan="1" colspan="1">
                      <bold><italic><tp:taxon-name><tp:taxon-name-part taxon-name-part-type="genus" reg="Myocoris">M.</tp:taxon-name-part><tp:taxon-name-part taxon-name-part-type="species" reg="tipuliformis">tipuliformis</tp:taxon-name-part></tp:taxon-name></italic> Burmeister, 1838</bold>
                    </td></tr></tbody></table></table-wrap><p><xref ref-type="bibr" rid="B50">Stål (1872)</xref> stated that <italic><tp:taxon-name><tp:taxon-name-part taxon-name-part-type="genus" reg="Myocoris">M.</tp:taxon-name-part><tp:taxon-name-part taxon-name-part-type="species" reg="nigriceps">nigriceps</tp:taxon-name-part></tp:taxon-name></italic> and <italic><tp:taxon-name><tp:taxon-name-part taxon-name-part-type="genus" reg="Myocoris">M.</tp:taxon-name-part><tp:taxon-name-part taxon-name-part-type="species" reg="tipuliformis">tipuliformis</tp:taxon-name-part></tp:taxon-name></italic> were very related and similar species, while <italic><tp:taxon-name><tp:taxon-name-part taxon-name-part-type="genus" reg="Myocoris">M.</tp:taxon-name-part><tp:taxon-name-part taxon-name-part-type="species" reg="nugax">nugax</tp:taxon-name-part></tp:taxon-name></italic> although similar to <italic><tp:taxon-name><tp:taxon-name-part taxon-name-part-type="genus" reg="Myocoris">M.</tp:taxon-name-part><tp:taxon-name-part taxon-name-part-type="species" reg="tipuliformis">tipuliformis</tp:taxon-name-part></tp:taxon-name></italic>, differed from the latter by the somewhat shorter neck, shorter postantennal spines, and humeral angle without acute prominence. Another difference in coloration between <italic><tp:taxon-name><tp:taxon-name-part taxon-name-part-type="genus" reg="Myocoris">M.</tp:taxon-name-part><tp:taxon-name-part taxon-name-part-type="species" reg="nigriceps">nigriceps</tp:taxon-name-part></tp:taxon-name></italic> and <italic><tp:taxon-name><tp:taxon-name-part taxon-name-part-type="genus" reg="Myocoris">M.</tp:taxon-name-part><tp:taxon-name-part taxon-name-part-type="species" reg="tipuliformis">tipuliformis</tp:taxon-name-part></tp:taxon-name></italic> is in their legs. In <italic><tp:taxon-name><tp:taxon-name-part taxon-name-part-type="genus" reg="Myocoris">M.</tp:taxon-name-part><tp:taxon-name-part taxon-name-part-type="species" reg="tipuliformis">tipuliformis</tp:taxon-name-part></tp:taxon-name></italic> the apical portion of the femora and basal portion of tibiae are blackish, while in <italic><tp:taxon-name><tp:taxon-name-part taxon-name-part-type="genus" reg="Myocoris">M.</tp:taxon-name-part><tp:taxon-name-part taxon-name-part-type="species" reg="nigriceps">nigriceps</tp:taxon-name-part></tp:taxon-name></italic> these portions are pale.</p></tp:treatment-sec><tp:treatment-sec><!--Section generated to contain objects referenced in tp:taxon-treatment.--><fig id="F1" position="float" orientation="portrait"><object-id xmlns:xlink="http://www.w3.org/1999/xlink" content-type="doi" xlink:type="simple">10.3897/zookeys.1152.96058.figures1-8</object-id><object-id xmlns:xlink="http://www.w3.org/1999/xlink" content-type="arpha" xlink:type="simple">C1C232B9-2F4A-5C3E-AEB4-44F6A0A8EFD9</object-id><label>Figures 1–8.</label><caption><p><italic><tp:taxon-name><tp:taxon-name-part taxon-name-part-type="genus" reg="Myocoris">Myocoris</tp:taxon-name-part><tp:taxon-name-part taxon-name-part-type="species" reg="nigriceps">nigriceps</tp:taxon-name-part></tp:taxon-name></italic> Burmeister, 1835, syntypes deposited in <named-content xmlns:xlink="http://www.w3.org/1999/xlink" content-type="dwc:institutional_code" xlink:title="Hemimetabola Collection of the Museum für Naturkunde Berlin, Leibniz Institute for Evolution and Biodiversity Science" xlink:href="http://grbio.org/institution/museum-f%C3%BCr-naturkunde-berlin" xlink:type="simple">MFNB</named-content><bold>1–4</bold> sex not determined, catalog number MfN URI <ext-link xmlns:xlink="http://www.w3.org/1999/xlink" xlink:type="simple" ext-link-type="uri" xlink:href="http://coll.mfn-berlin.de/u/915662">http://coll.mfn-berlin.de/u/915662</ext-link><bold>1</bold> dorsal view <bold>2</bold> ventral view <bold>3</bold> lateral view <bold>4</bold> labels <bold>5–8</bold> female, catalog number MfN URI <ext-link xmlns:xlink="http://www.w3.org/1999/xlink" xlink:type="simple" ext-link-type="uri" xlink:href="http://coll.mfn-berlin.de/u/bc0135">http://coll.mfn-berlin.de/u/bc0135</ext-link><bold>5</bold> dorsal view <bold>6</bold> lateral view <bold>7</bold> head, anterior view <bold>8</bold> labels. The copyright of these images is property of the <named-content xmlns:xlink="http://www.w3.org/1999/xlink" content-type="dwc:institutional_code" xlink:title="Hemimetabola Collection of the Museum für Naturkunde Berlin, Leibniz Institute for Evolution and Biodiversity Science" xlink:href="http://grbio.org/institution/museum-f%C3%BCr-naturkunde-berlin" xlink:type="simple">MFNB</named-content>. Scale bars: 5.0 mm (<bold>1–3, 5, 6</bold>); 1.0 mm (<bold>7</bold>).</p></caption><graphic xmlns:xlink="http://www.w3.org/1999/xlink" xlink:href="zookeys-1152-163_article-96058__-g001.jpg" position="float" orientation="portrait" xlink:type="simple" id="oo_822188.jpg"><uri content-type="original_file" xlink:type="simple">https://binary.pensoft.net/fig/822188</uri></graphic></fig><fig id="F3" position="float" orientation="portrait"><object-id xmlns:xlink="http://www.w3.org/1999/xlink" content-type="doi" xlink:type="simple">10.3897/zookeys.1152.96058.figures13-16</object-id><object-id xmlns:xlink="http://www.w3.org/1999/xlink" content-type="arpha" xlink:type="simple">21300503-F9ED-5C24-B3F1-F00E982D1EDE</object-id><label>Figures 13–16.</label><caption><p><italic><tp:taxon-name><tp:taxon-name-part taxon-name-part-type="genus" reg="Myocoris">Myocoris</tp:taxon-name-part><tp:taxon-name-part taxon-name-part-type="species" reg="tipuliformis">tipuliformis</tp:taxon-name-part></tp:taxon-name></italic> Burmeister, 1838, male syntype deposited in <named-content xmlns:xlink="http://www.w3.org/1999/xlink" content-type="dwc:institutional_code" xlink:title="Hemimetabola Collection of the Museum für Naturkunde Berlin, Leibniz Institute for Evolution and Biodiversity Science" xlink:href="http://grbio.org/institution/museum-f%C3%BCr-naturkunde-berlin" xlink:type="simple">MFNB</named-content>, catalog number MfN URI <ext-link xmlns:xlink="http://www.w3.org/1999/xlink" xlink:type="simple" ext-link-type="uri" xlink:href="http://coll.mfn-berlin.de/u/f1f08c">http://coll.mfn-berlin.de/u/f1f08c</ext-link><bold>13</bold> dorsal view <bold>14</bold> lateral view <bold>15</bold> head, anterior view <bold>16</bold> labels. The copyright of these images is property of the <named-content xmlns:xlink="http://www.w3.org/1999/xlink" content-type="dwc:institutional_code" xlink:title="Hemimetabola Collection of the Museum für Naturkunde Berlin, Leibniz Institute for Evolution and Biodiversity Science" xlink:href="http://grbio.org/institution/museum-f%C3%BCr-naturkunde-berlin" xlink:type="simple">MFNB</named-content>. Scale bars: 5.0 mm (<bold>13, 14</bold>); 1.0 mm (<bold>15</bold>).</p></caption><graphic xmlns:xlink="http://www.w3.org/1999/xlink" xlink:href="zookeys-1152-163_article-96058__-g003.jpg" position="float" orientation="portrait" xlink:type="simple" id="oo_822190.jpg"><uri content-type="original_file" xlink:type="simple">https://binary.pensoft.net/fig/822190</uri></graphic></fig><fig id="F2" position="float" orientation="portrait"><object-id xmlns:xlink="http://www.w3.org/1999/xlink" content-type="doi" xlink:type="simple">10.3897/zookeys.1152.96058.figures9-12</object-id><object-id xmlns:xlink="http://www.w3.org/1999/xlink" content-type="arpha" xlink:type="simple">E36A71F2-C597-5AF9-9C5C-C44D14ECDA82</object-id><label>Figures 9–12.</label><caption><p><italic><tp:taxon-name><tp:taxon-name-part taxon-name-part-type="genus" reg="Myocoris">Myocoris</tp:taxon-name-part><tp:taxon-name-part taxon-name-part-type="species" reg="nugax">nugax</tp:taxon-name-part></tp:taxon-name></italic> Stål, 1872, syntype, sex not determined, deposited in <named-content xmlns:xlink="http://www.w3.org/1999/xlink" content-type="dwc:institutional_code" xlink:title="Swedish Museum of Natural History" xlink:href="http://grbio.org/institution/swedish-museum-natural-history-entomology-collections" xlink:type="simple">NHRS</named-content>, catalog number <named-content xmlns:xlink="http://www.w3.org/1999/xlink" content-type="dwc:institutional_code" xlink:title="Swedish Museum of Natural History" xlink:href="http://grbio.org/institution/swedish-museum-natural-history-entomology-collections" xlink:type="simple">NHRS</named-content>-GULI000000052, photographs provided by Gunvi Lindberg, 2022 Naturhistoriska riksmuseet. Made available by the Swedish Museum of Natural History under Creative Commons Attribution 4.0 International Public License, CC-BY 4.0, <ext-link xmlns:xlink="http://www.w3.org/1999/xlink" xlink:type="simple" ext-link-type="uri" xlink:href="https://creativecommons.org/licenses/by/4.0/legalcode">https://creativecommons.org/licenses/by/4.0/legalcode</ext-link><bold>9</bold> dorsal view <bold>10</bold> ventral view <bold>11</bold> lateral view <bold>12</bold> labels.</p></caption><graphic xmlns:xlink="http://www.w3.org/1999/xlink" xlink:href="zookeys-1152-163_article-96058__-g002.jpg" position="float" orientation="portrait" xlink:type="simple" id="oo_822189.jpg"><uri content-type="original_file" xlink:type="simple">https://binary.pensoft.net/fig/822189</uri></graphic></fig></tp:treatment-sec><ref-list><ref id="B46"><mixed-citation xmlns:xlink="http://www.w3.org/1999/xlink" xlink:type="simple"><person-group><name name-style="western"><surname>Stål</surname><given-names>C</given-names></name></person-group> (<year>1859</year>) <article-title>Till kännedomen om <tp:taxon-name><tp:taxon-name-part taxon-name-part-type="tribe">Reduvini</tp:taxon-name-part></tp:taxon-name>.</article-title><source>Öfversigt af Kongliga Vetenskaps-Akademiens Förhandlingar</source><volume>16</volume>(<issue>8</issue>): <fpage>363</fpage>–<lpage>386</lpage>.</mixed-citation></ref><ref id="B51"><mixed-citation xmlns:xlink="http://www.w3.org/1999/xlink" xlink:type="simple"><person-group><name name-style="western"><surname>Walker</surname><given-names>F</given-names></name></person-group> (<year>1873a</year>) <source>Catalogue of the specimens of <tp:taxon-name><tp:taxon-name-part taxon-name-part-type="order">Hemiptera</tp:taxon-name-part></tp:taxon-name><tp:taxon-name><tp:taxon-name-part taxon-name-part-type="suborder">Heteroptera</tp:taxon-name-part></tp:taxon-name> in the Collection of the British Museum (Part VII).</source><publisher-name>Printed for the Trustees of the British Museum</publisher-name>, <publisher-loc>London</publisher-loc>, <size units="page">213 pp</size>.</mixed-citation></ref><ref id="B32"><mixed-citation xmlns:xlink="http://www.w3.org/1999/xlink" xlink:type="simple"><person-group><name name-style="western"><surname>Lethierry</surname><given-names>L</given-names></name><name name-style="western"><surname>Severin</surname><given-names>G</given-names></name></person-group> (<year>1896</year>) <source>Catalogue général des Hémiptères. Tome III. Hétéroptères. R.</source><publisher-name>Friedländer &amp; Fils</publisher-name>, <publisher-loc>Libraires-Éditeurs, Berlin</publisher-loc>, <size units="page">275 pp</size>.</mixed-citation></ref><ref id="B53"><mixed-citation xmlns:xlink="http://www.w3.org/1999/xlink" xlink:type="simple"><person-group><name name-style="western"><surname>Wygodzinsky</surname><given-names>P</given-names></name></person-group> (<year>1949</year>) <article-title>Elenco sistematico de los reduviiformes americanos. Instituto de Medicina Regional de la Universidad Nacional de Tucumán.</article-title><source>Monografia</source><volume>1</volume>: <fpage>1</fpage>–<lpage>102</lpage>.</mixed-citation></ref><ref id="B39"><mixed-citation xmlns:xlink="http://www.w3.org/1999/xlink" xlink:type="simple"><person-group><name name-style="western"><surname>Putshkov</surname><given-names>VG</given-names></name><name name-style="western"><surname>Putshkov</surname><given-names>PV</given-names></name></person-group> (<year>1985</year>) <source>A catalogue of the Assassin-bugs genera of the World (<tp:taxon-name><tp:taxon-name-part taxon-name-part-type="suborder">Heteroptera</tp:taxon-name-part></tp:taxon-name>, <tp:taxon-name><tp:taxon-name-part taxon-name-part-type="family">Reduviidae</tp:taxon-name-part></tp:taxon-name>).</source><publisher-name>Published by the authors</publisher-name>, <publisher-loc>Kiev</publisher-loc>, <size units="page">137 pp</size>.</mixed-citation></ref><ref id="B34"><mixed-citation xmlns:xlink="http://www.w3.org/1999/xlink" xlink:type="simple"><person-group><name name-style="western"><surname>Maldonado</surname><given-names>CJ</given-names></name></person-group> (<year>1990</year>) <source>Systematic catalogue of the <tp:taxon-name><tp:taxon-name-part taxon-name-part-type="family">Reduviidae</tp:taxon-name-part></tp:taxon-name> of the World. Caribbean Journal of Science, Special publication No.</source><publisher-name>1</publisher-name>, <publisher-loc>University of Puerto Rico, Mayagüez</publisher-loc>, <size units="page">694 pp</size>.</mixed-citation></ref><ref id="B35"><mixed-citation xmlns:xlink="http://www.w3.org/1999/xlink" xlink:type="simple"><person-group><name name-style="western"><surname>Maldonado</surname><given-names>CJ</given-names></name><name name-style="western"><surname>Lozada</surname><given-names>RPW</given-names></name></person-group> (<year>1992</year>) <article-title>Key to the group of neotropical wasp-mimetic harpactorine genera and the description of a new species (<tp:taxon-name><tp:taxon-name-part taxon-name-part-type="order">Hemiptera</tp:taxon-name-part></tp:taxon-name>: <tp:taxon-name><tp:taxon-name-part taxon-name-part-type="family">Reduviidae</tp:taxon-name-part></tp:taxon-name>).</article-title><source>Proceedings of the Entomological Society of Washington</source><volume>94</volume>: <fpage>162</fpage>–<lpage>165</lpage>.</mixed-citation></ref><ref id="B10"><mixed-citation xmlns:xlink="http://www.w3.org/1999/xlink" xlink:type="simple"><person-group><name name-style="western"><surname>Forero</surname><given-names>D</given-names></name></person-group> (<year>2011</year>) <article-title>Classification of <tp:taxon-name><tp:taxon-name-part taxon-name-part-type="subfamily">Harpactorinae</tp:taxon-name-part></tp:taxon-name>, assassin bugs <tp:taxon-name><tp:taxon-name-part taxon-name-part-type="order">Hemiptera</tp:taxon-name-part></tp:taxon-name>: <tp:taxon-name><tp:taxon-name-part taxon-name-part-type="suborder">Heteroptera</tp:taxon-name-part></tp:taxon-name>: <tp:taxon-name><tp:taxon-name-part taxon-name-part-type="family">Reduviidae</tp:taxon-name-part></tp:taxon-name>.</article-title><source>Boletín del Museo Entomológico Francisco Luís Gallego</source><volume>1</volume>: <fpage>9</fpage>–<lpage>24</lpage>.</mixed-citation></ref><ref id="B15"><mixed-citation xmlns:xlink="http://www.w3.org/1999/xlink" xlink:type="simple"><person-group><name name-style="western"><surname>Gil-Santana</surname><given-names>HR</given-names></name></person-group> (<year>2015</year>) <article-title><italic><tp:taxon-name><tp:taxon-name-part taxon-name-part-type="genus">Parahiranetis</tp:taxon-name-part><tp:taxon-name-part taxon-name-part-type="species">salgadoi</tp:taxon-name-part></tp:taxon-name></italic>, a new genus and species of <tp:taxon-name><tp:taxon-name-part taxon-name-part-type="tribe">Harpactorini</tp:taxon-name-part></tp:taxon-name> (<tp:taxon-name><tp:taxon-name-part taxon-name-part-type="order">Hemiptera</tp:taxon-name-part></tp:taxon-name>: <tp:taxon-name><tp:taxon-name-part taxon-name-part-type="suborder">Heteroptera</tp:taxon-name-part></tp:taxon-name>: <tp:taxon-name><tp:taxon-name-part taxon-name-part-type="family">Reduviidae</tp:taxon-name-part></tp:taxon-name>), with a key to Neotropical wasp-mimicking harpactorine genera.</article-title><source>Acta Entomologica Musei Nationalis Pragae</source><volume>55</volume>: <fpage>29</fpage>–<lpage>38</lpage>.</mixed-citation></ref><ref id="B22"><mixed-citation xmlns:xlink="http://www.w3.org/1999/xlink" xlink:type="simple"><person-group><name name-style="western"><surname>Gil-Santana</surname><given-names>HR</given-names></name><name name-style="western"><surname>Salomão</surname><given-names>AT</given-names></name><name name-style="western"><surname>Oliveira</surname><given-names>J</given-names></name></person-group> (<year>2017</year>) <article-title>First description of the male and redescription of the female of <italic><tp:taxon-name><tp:taxon-name-part taxon-name-part-type="genus">Parahiranetis</tp:taxon-name-part><tp:taxon-name-part taxon-name-part-type="species">salgadoi</tp:taxon-name-part></tp:taxon-name></italic> Gil-Santana (<tp:taxon-name><tp:taxon-name-part taxon-name-part-type="order">Hemiptera</tp:taxon-name-part></tp:taxon-name>, <tp:taxon-name><tp:taxon-name-part taxon-name-part-type="family">Reduviidae</tp:taxon-name-part></tp:taxon-name>, <tp:taxon-name><tp:taxon-name-part taxon-name-part-type="subfamily">Harpactorinae</tp:taxon-name-part></tp:taxon-name>).</article-title><source>ZooKeys</source><volume>671</volume>: <fpage>19</fpage>–<lpage>48</lpage>. <ext-link xlink:type="simple" ext-link-type="doi" xlink:href="10.3897/zookeys.671.11985">https://doi.org/10.3897/zookeys.671.11985</ext-link></mixed-citation></ref><ref id="B48"><mixed-citation xmlns:xlink="http://www.w3.org/1999/xlink" xlink:type="simple"><person-group><name name-style="western"><surname>Stål</surname><given-names>C</given-names></name></person-group> (<year>1866</year>) <article-title>Bidrag till Reduviidernas kännedom.</article-title><source>Öfversigt af Kongliga Vetenskaps-Akademiens Förhandlingar</source><volume>23</volume>(<issue>9</issue>): <fpage>235</fpage>–<lpage>302</lpage>.</mixed-citation></ref><ref id="B30"><mixed-citation xmlns:xlink="http://www.w3.org/1999/xlink" xlink:type="simple"><person-group><name name-style="western"><surname>Kirkaldy</surname><given-names>GW</given-names></name></person-group> (<year>1909</year>) <article-title><tp:taxon-name><tp:taxon-name-part taxon-name-part-type="order">Hemiptera</tp:taxon-name-part></tp:taxon-name>, old and new, No. 2.</article-title><source>Canadian Entomologist</source><volume>41</volume>(<issue>11</issue>): <fpage>388</fpage>–<lpage>392</lpage>. <ext-link xlink:type="simple" ext-link-type="doi" xlink:href="10.4039/Ent41388-11">https://doi.org/10.4039/Ent41388-11</ext-link></mixed-citation></ref><ref id="B1"><mixed-citation xmlns:xlink="http://www.w3.org/1999/xlink" xlink:type="simple"><person-group><name name-style="western"><surname>Burmeister</surname><given-names>H</given-names></name></person-group> (<year>1835</year>) <source>Handbuch der Entomologie. Zweiter Band. Erste Abtheilung. Schnabelkerfe. <tp:taxon-name><tp:taxon-name-part taxon-name-part-type="order">Rhynchota</tp:taxon-name-part></tp:taxon-name>.</source><publisher-name>Theodor Christian Friedrich Enslin</publisher-name>, <publisher-loc>Berlin</publisher-loc>, <size units="page">400 pp</size>.</mixed-citation></ref><ref id="B2"><mixed-citation xmlns:xlink="http://www.w3.org/1999/xlink" xlink:type="simple"><person-group><name name-style="western"><surname>Burmeister</surname><given-names>H</given-names></name></person-group> (<year>1838</year>) <article-title>Some account of the genus <italic><tp:taxon-name><tp:taxon-name-part taxon-name-part-type="genus">Myocoris</tp:taxon-name-part></tp:taxon-name></italic>, of the family <tp:taxon-name><tp:taxon-name-part taxon-name-part-type="tribe">Reduvini</tp:taxon-name-part></tp:taxon-name>.</article-title><source>Transactions of the Entomological Society of London</source><volume>2</volume>(<issue>2</issue>): <fpage>102</fpage>–<lpage>107</lpage>. <ext-link xlink:type="simple" ext-link-type="doi" xlink:href="10.1111/j.1365-2311.1836.tb00303.x">https://doi.org/10.1111/j.1365-2311.1836.tb00303.x</ext-link></mixed-citation></ref><ref id="B50"><mixed-citation xmlns:xlink="http://www.w3.org/1999/xlink" xlink:type="simple"><person-group><name name-style="western"><surname>Stål</surname><given-names>C</given-names></name></person-group> (<year>1872</year>) <article-title>Enumeratio Hemipterorum. Bidrag till en företeckning öfver alla hittils kända <tp:taxon-name><tp:taxon-name-part taxon-name-part-type="order">Hemiptera</tp:taxon-name-part></tp:taxon-name>, jemte systematiska meddelanden. 2.</article-title><source>Kongliga Svenska Vetenskaps-Akademiens Handlingar</source><volume>10</volume>(<issue>4</issue>): <fpage>1</fpage>–<lpage>159</lpage>.</mixed-citation></ref><ref id="B52"><mixed-citation xmlns:xlink="http://www.w3.org/1999/xlink" xlink:type="simple"><person-group><name name-style="western"><surname>Walker</surname><given-names>F</given-names></name></person-group> (<year>1873b</year>) <source>Catalogue of the specimens of <tp:taxon-name><tp:taxon-name-part taxon-name-part-type="order">Hemiptera</tp:taxon-name-part></tp:taxon-name><tp:taxon-name><tp:taxon-name-part taxon-name-part-type="suborder">Heteroptera</tp:taxon-name-part></tp:taxon-name> in the Collection of the British Museum (Part VIII).</source><publisher-name>Printed for the Trustees of the British Museum</publisher-name>, <publisher-loc>London</publisher-loc>, <size units="page">220 pp</size>.</mixed-citation></ref></ref-list></tp:taxon-treatment>
