# Supplementary material for: ﻿A new genus and a new species of wasp-mimicking Harpactorini (Hemiptera, Heteroptera, Reduviidae, Harpactorinae), with an updated key to the Neotropical genera
Source: Zookeys. 2023 Mar 9;1152:163–204. doi: 10.3897/zookeys.1152.96058 (PMC10208406; doi:10.3897/zookeys.1152.96058)
Supplement: XML Treatment for Myocoris nigriceps [file zookeys.1152.96058-treatment2.xml]

<!DOCTYPE tp:taxon-treatment
  PUBLIC "-//TaxonX//DTD Taxonomic Treatment Publishing DTD v0 20100105//EN" "tax-treatment-NSO.dtd">
<tp:taxon-treatment xmlns:tp="http://www.plazi.org/taxpub"><tp:treatment-meta><kwd-group><label>Taxon classification</label><kwd>
                <named-content content-type="kingdom">Animalia</named-content>
              </kwd><kwd>
                <named-content content-type="order">Hemiptera</named-content>
              </kwd><kwd>
                <named-content content-type="family">Reduviidae</named-content>
              </kwd></kwd-group><mixed-citation publication-type="journal"><person-group><name><surname>Gil-Santana</surname><given-names>Hélcio R.</given-names></name><name><surname>Oliveira</surname><given-names>Jader</given-names></name></person-group><article-title>﻿A new genus and a new species of wasp-mimicking <tp:taxon-name><tp:taxon-name-part taxon-name-part-type="tribe">Harpactorini</tp:taxon-name-part></tp:taxon-name> (<tp:taxon-name><tp:taxon-name-part taxon-name-part-type="order">Hemiptera</tp:taxon-name-part></tp:taxon-name>, <tp:taxon-name><tp:taxon-name-part taxon-name-part-type="suborder">Heteroptera</tp:taxon-name-part></tp:taxon-name>, <tp:taxon-name><tp:taxon-name-part taxon-name-part-type="family">Reduviidae</tp:taxon-name-part></tp:taxon-name>, <tp:taxon-name><tp:taxon-name-part taxon-name-part-type="subfamily">Harpactorinae</tp:taxon-name-part></tp:taxon-name>), with an updated key to the Neotropical genera</article-title><source>Zookeys</source><day>09</day><month>03</month><year>2023</year><volume>1152</volume><fpage>163</fpage><lpage>204</lpage><pub-id pub-id-type="doi">10.3897/zookeys.1152.96058</pub-id></mixed-citation></tp:treatment-meta><tp:nomenclature><label>﻿</label><tp:taxon-name>
              <object-id xmlns:xlink="http://www.w3.org/1999/xlink" content-type="arpha" xlink:type="simple">21A8052F-9722-52A5-A9FC-8580814D0B95</object-id>
              <tp:taxon-name-part taxon-name-part-type="genus" reg="Myocoris">Myocoris</tp:taxon-name-part>
              <tp:taxon-name-part taxon-name-part-type="species" reg="nigriceps">nigriceps</tp:taxon-name-part>
            </tp:taxon-name><tp:taxon-authority>Burmeister, 1835</tp:taxon-authority><xref ref-type="fig" rid="F1">Figs 1–8</xref><tp:nomenclature-citation-list><tp:nomenclature-citation><tp:taxon-name>
                  <tp:taxon-name-part taxon-name-part-type="genus" reg="Myocoris">Myocoris</tp:taxon-name-part>
                  <tp:taxon-name-part taxon-name-part-type="species" reg="nigriceps">nigriceps</tp:taxon-name-part>
                </tp:taxon-name><comment>Burmeister, 1835: 226 [description], 1838: 105 [redescription]; <xref ref-type="bibr" rid="B46">Stål 1859</xref>: 370 [citation], 1872: 83 [catalog]; <xref ref-type="bibr" rid="B52">Walker 1873b</xref>: 128 [catalog]; <xref ref-type="bibr" rid="B32">Lethierry and Severin 1896</xref>: 178 [catalog]; <xref ref-type="bibr" rid="B53">Wygodzinsky 1949</xref>: 42 [catalog]; <xref ref-type="bibr" rid="B34">Maldonado 1990</xref>: 236 [catalog].</comment></tp:nomenclature-citation></tp:nomenclature-citation-list></tp:nomenclature><tp:treatment-sec sec-type="type material" id="SECID0EPKAG"><title>Type material examined.</title><p><italic><tp:taxon-name><tp:taxon-name-part taxon-name-part-type="genus" reg="Myocoris">Myocoris</tp:taxon-name-part><tp:taxon-name-part taxon-name-part-type="species" reg="nigriceps">nigriceps</tp:taxon-name-part></tp:taxon-name></italic>. <bold><italic>Syntype</italic></bold> [sex not determined; abdomen absent]: [printed label]: 2773 // [printed label]: Zool. Mus. / Berlin // [printed red label]: Typus // [handwritten label]: <italic>nigriceps</italic> / Br // [handwritten green label]: Bahia Sello. // [printed label]: [at left side]: QR CODE, [at right side]: MfN URI / <ext-link xmlns:xlink="http://www.w3.org/1999/xlink" xlink:type="simple" ext-link-type="uri" xlink:href="http://coll.mfn-">http://coll.mfn-</ext-link> / berlin.de/u/ / 915662; <bold>Female syntype</bold>: [handwritten label]: 2773 // [printed label]: Zool. Mus. / Berlin // [printed red label]: Paratypus // [handwritten label]: <italic>Myocoris</italic> / <italic>nigriceps</italic> / Burm. / Paratypus // [handwritten green label]: Bahia / Sello // [printed label]: [at left side]: QR CODE, [at right side]: MfN URI / <ext-link xmlns:xlink="http://www.w3.org/1999/xlink" xlink:type="simple" ext-link-type="uri" xlink:href="http://coll.mfn-">http://coll.mfn-</ext-link> / berlin.de/u/ / bc0135 (<named-content xmlns:xlink="http://www.w3.org/1999/xlink" content-type="dwc:institutional_code" xlink:title="Hemimetabola Collection of the Museum für Naturkunde Berlin, Leibniz Institute for Evolution and Biodiversity Science" xlink:href="http://grbio.org/institution/museum-f%C3%BCr-naturkunde-berlin" xlink:type="simple">MFNB</named-content>).</p><p>In the Hemimetabola Collection of the Museum für Naturkunde Berlin, Leibniz Institute for Evolution and Biodiversity Science, Berlin, Germany (<named-content xmlns:xlink="http://www.w3.org/1999/xlink" content-type="dwc:institutional_code" xlink:title="Hemimetabola Collection of the Museum für Naturkunde Berlin, Leibniz Institute for Evolution and Biodiversity Science" xlink:href="http://grbio.org/institution/museum-f%C3%BCr-naturkunde-berlin" xlink:type="simple">MFNB</named-content>) there are two type specimens of <italic><tp:taxon-name><tp:taxon-name-part taxon-name-part-type="genus" reg="Myocoris">M.</tp:taxon-name-part><tp:taxon-name-part taxon-name-part-type="species" reg="nigriceps">nigriceps</tp:taxon-name-part></tp:taxon-name></italic>. A specimen without abdomen, and sex not determined, labeled as “Typus”, catalog number MfN URI <ext-link xmlns:xlink="http://www.w3.org/1999/xlink" xlink:type="simple" ext-link-type="uri" xlink:href="http://coll.mfn-berlin.de/u/915662">http://coll.mfn-berlin.de/u/915662</ext-link> (Figs <xref ref-type="fig" rid="F1">1–4</xref>), and a female labeled as “paratypus”, catalog number MfN URI <ext-link xmlns:xlink="http://www.w3.org/1999/xlink" xlink:type="simple" ext-link-type="uri" xlink:href="http://coll.mfn-berlin.de/u/bc0135">http://coll.mfn-berlin.de/u/bc0135</ext-link> (Figs <xref ref-type="fig" rid="F1">5–8</xref>). Both of them are considered here as syntypes, following Art. 73.2 of the ICZN.</p><fig id="F1" position="float" orientation="portrait"><object-id xmlns:xlink="http://www.w3.org/1999/xlink" content-type="doi" xlink:type="simple">10.3897/zookeys.1152.96058.figures1-8</object-id><object-id xmlns:xlink="http://www.w3.org/1999/xlink" content-type="arpha" xlink:type="simple">C1C232B9-2F4A-5C3E-AEB4-44F6A0A8EFD9</object-id><label>Figures 1–8.</label><caption><p><italic><tp:taxon-name><tp:taxon-name-part taxon-name-part-type="genus" reg="Myocoris">Myocoris</tp:taxon-name-part><tp:taxon-name-part taxon-name-part-type="species" reg="nigriceps">nigriceps</tp:taxon-name-part></tp:taxon-name></italic> Burmeister, 1835, syntypes deposited in <named-content xmlns:xlink="http://www.w3.org/1999/xlink" content-type="dwc:institutional_code" xlink:title="Hemimetabola Collection of the Museum für Naturkunde Berlin, Leibniz Institute for Evolution and Biodiversity Science" xlink:href="http://grbio.org/institution/museum-f%C3%BCr-naturkunde-berlin" xlink:type="simple">MFNB</named-content><bold>1–4</bold> sex not determined, catalog number MfN URI <ext-link xmlns:xlink="http://www.w3.org/1999/xlink" xlink:type="simple" ext-link-type="uri" xlink:href="http://coll.mfn-berlin.de/u/915662">http://coll.mfn-berlin.de/u/915662</ext-link><bold>1</bold> dorsal view <bold>2</bold> ventral view <bold>3</bold> lateral view <bold>4</bold> labels <bold>5–8</bold> female, catalog number MfN URI <ext-link xmlns:xlink="http://www.w3.org/1999/xlink" xlink:type="simple" ext-link-type="uri" xlink:href="http://coll.mfn-berlin.de/u/bc0135">http://coll.mfn-berlin.de/u/bc0135</ext-link><bold>5</bold> dorsal view <bold>6</bold> lateral view <bold>7</bold> head, anterior view <bold>8</bold> labels. The copyright of these images is property of the <named-content xmlns:xlink="http://www.w3.org/1999/xlink" content-type="dwc:institutional_code" xlink:title="Hemimetabola Collection of the Museum für Naturkunde Berlin, Leibniz Institute for Evolution and Biodiversity Science" xlink:href="http://grbio.org/institution/museum-f%C3%BCr-naturkunde-berlin" xlink:type="simple">MFNB</named-content>. Scale bars: 5.0 mm (<bold>1–3, 5, 6</bold>); 1.0 mm (<bold>7</bold>).</p></caption><graphic xmlns:xlink="http://www.w3.org/1999/xlink" xlink:href="zookeys-1152-163_article-96058__-g001.jpg" position="float" orientation="portrait" xlink:type="simple" id="oo_822188.jpg"><uri content-type="original_file" xlink:type="simple">https://binary.pensoft.net/fig/822188</uri></graphic></fig></tp:treatment-sec><ref-list><ref id="B46"><mixed-citation xmlns:xlink="http://www.w3.org/1999/xlink" xlink:type="simple"><person-group><name name-style="western"><surname>Stål</surname><given-names>C</given-names></name></person-group> (<year>1859</year>) <article-title>Till kännedomen om <tp:taxon-name><tp:taxon-name-part taxon-name-part-type="tribe">Reduvini</tp:taxon-name-part></tp:taxon-name>.</article-title><source>Öfversigt af Kongliga Vetenskaps-Akademiens Förhandlingar</source><volume>16</volume>(<issue>8</issue>): <fpage>363</fpage>–<lpage>386</lpage>.</mixed-citation></ref><ref id="B52"><mixed-citation xmlns:xlink="http://www.w3.org/1999/xlink" xlink:type="simple"><person-group><name name-style="western"><surname>Walker</surname><given-names>F</given-names></name></person-group> (<year>1873b</year>) <source>Catalogue of the specimens of <tp:taxon-name><tp:taxon-name-part taxon-name-part-type="order">Hemiptera</tp:taxon-name-part></tp:taxon-name><tp:taxon-name><tp:taxon-name-part taxon-name-part-type="suborder">Heteroptera</tp:taxon-name-part></tp:taxon-name> in the Collection of the British Museum (Part VIII).</source><publisher-name>Printed for the Trustees of the British Museum</publisher-name>, <publisher-loc>London</publisher-loc>, <size units="page">220 pp</size>.</mixed-citation></ref><ref id="B32"><mixed-citation xmlns:xlink="http://www.w3.org/1999/xlink" xlink:type="simple"><person-group><name name-style="western"><surname>Lethierry</surname><given-names>L</given-names></name><name name-style="western"><surname>Severin</surname><given-names>G</given-names></name></person-group> (<year>1896</year>) <source>Catalogue général des Hémiptères. Tome III. Hétéroptères. R.</source><publisher-name>Friedländer &amp; Fils</publisher-name>, <publisher-loc>Libraires-Éditeurs, Berlin</publisher-loc>, <size units="page">275 pp</size>.</mixed-citation></ref><ref id="B53"><mixed-citation xmlns:xlink="http://www.w3.org/1999/xlink" xlink:type="simple"><person-group><name name-style="western"><surname>Wygodzinsky</surname><given-names>P</given-names></name></person-group> (<year>1949</year>) <article-title>Elenco sistematico de los reduviiformes americanos. Instituto de Medicina Regional de la Universidad Nacional de Tucumán.</article-title><source>Monografia</source><volume>1</volume>: <fpage>1</fpage>–<lpage>102</lpage>.</mixed-citation></ref><ref id="B34"><mixed-citation xmlns:xlink="http://www.w3.org/1999/xlink" xlink:type="simple"><person-group><name name-style="western"><surname>Maldonado</surname><given-names>CJ</given-names></name></person-group> (<year>1990</year>) <source>Systematic catalogue of the <tp:taxon-name><tp:taxon-name-part taxon-name-part-type="family">Reduviidae</tp:taxon-name-part></tp:taxon-name> of the World. Caribbean Journal of Science, Special publication No.</source><publisher-name>1</publisher-name>, <publisher-loc>University of Puerto Rico, Mayagüez</publisher-loc>, <size units="page">694 pp</size>.</mixed-citation></ref></ref-list></tp:taxon-treatment>
