# Supplementary material for: ﻿A new genus and a new species of wasp-mimicking Harpactorini (Hemiptera, Heteroptera, Reduviidae, Harpactorinae), with an updated key to the Neotropical genera
Source: Zookeys. 2023 Mar 9;1152:163–204. doi: 10.3897/zookeys.1152.96058 (PMC10208406; doi:10.3897/zookeys.1152.96058)
Supplement: XML Treatment for Quasigraptocleptes [file zookeys.1152.96058-treatment5.xml]

<!DOCTYPE tp:taxon-treatment
  PUBLIC "-//TaxonX//DTD Taxonomic Treatment Publishing DTD v0 20100105//EN" "tax-treatment-NSO.dtd">
<tp:taxon-treatment xmlns:tp="http://www.plazi.org/taxpub"><tp:treatment-meta><kwd-group><label>Taxon classification</label><kwd>
                <named-content content-type="kingdom">Animalia</named-content>
              </kwd><kwd>
                <named-content content-type="order">Hemiptera</named-content>
              </kwd><kwd>
                <named-content content-type="family">Reduviidae</named-content>
              </kwd></kwd-group><mixed-citation publication-type="journal"><person-group><name><surname>Gil-Santana</surname><given-names>Hélcio R.</given-names></name><name><surname>Oliveira</surname><given-names>Jader</given-names></name></person-group><article-title>﻿A new genus and a new species of wasp-mimicking <tp:taxon-name><tp:taxon-name-part taxon-name-part-type="tribe">Harpactorini</tp:taxon-name-part></tp:taxon-name> (<tp:taxon-name><tp:taxon-name-part taxon-name-part-type="order">Hemiptera</tp:taxon-name-part></tp:taxon-name>, <tp:taxon-name><tp:taxon-name-part taxon-name-part-type="suborder">Heteroptera</tp:taxon-name-part></tp:taxon-name>, <tp:taxon-name><tp:taxon-name-part taxon-name-part-type="family">Reduviidae</tp:taxon-name-part></tp:taxon-name>, <tp:taxon-name><tp:taxon-name-part taxon-name-part-type="subfamily">Harpactorinae</tp:taxon-name-part></tp:taxon-name>), with an updated key to the Neotropical genera</article-title><source>Zookeys</source><day>09</day><month>03</month><year>2023</year><volume>1152</volume><fpage>163</fpage><lpage>204</lpage><pub-id pub-id-type="doi">10.3897/zookeys.1152.96058</pub-id></mixed-citation></tp:treatment-meta><tp:nomenclature><label>﻿</label><tp:taxon-name>
              <object-id xmlns:xlink="http://www.w3.org/1999/xlink" content-type="arpha" xlink:type="simple">D509F845-3D8A-5A76-BBE3-A89A4830215F</object-id>
              <tp:taxon-name-part taxon-name-part-type="genus" reg="Quasigraptocleptes">Quasigraptocleptes</tp:taxon-name-part>
              <object-id xmlns:xlink="http://www.w3.org/1999/xlink" content-type="zoobank" xlink:type="simple">https://zoobank.org/9A9CBC12-B6B9-4B67-B9D3-3134D0A9978E</object-id>
            </tp:taxon-name><tp:taxon-status xmlns:xlink="http://www.w3.org/1999/xlink" xlink:type="simple">gen. nov.</tp:taxon-status></tp:nomenclature><tp:treatment-sec sec-type="type species" id="SECID0EC4AG"><title>Type species.</title><p><italic><tp:taxon-name><tp:taxon-name-part taxon-name-part-type="genus" reg="Quasigraptocleptes">Quasigraptocleptes</tp:taxon-name-part><tp:taxon-name-part taxon-name-part-type="species" reg="maracristinae">maracristinae</tp:taxon-name-part></tp:taxon-name></italic> sp. nov., by present designation.</p></tp:treatment-sec><tp:treatment-sec sec-type="diagnosis" id="SECID0ET4AG"><title>Diagnosis.</title><p><italic><tp:taxon-name><tp:taxon-name-part taxon-name-part-type="genus" reg="Quasigraptocleptes">Quasigraptocleptes</tp:taxon-name-part></tp:taxon-name></italic> gen. nov. can be separated from other genera of wasp-mimicking <tp:taxon-name><tp:taxon-name-part taxon-name-part-type="tribe">Harpactorini</tp:taxon-name-part></tp:taxon-name> by the combination of the characteristics presented in the key below, and specially by the postantennal spines, which are strongly curved backwards.</p></tp:treatment-sec><tp:treatment-sec sec-type="description" id="SECID0EF5AG"><title>Description.</title><p>Integument mostly shiny, smooth. <bold><italic>Head</italic></bold> gibbous, large, approximately as long as wide across eyes (neck excluded); with sparse long and short, straight or somewhat curved blackish setae; the latter much denser, forming pubescence of long blackish thick setae on postocular portion and gula. Clypeus straight in dorsal view, curved in lateral view. Antenna inserted at level of upper third of eye; scape and pedicel straight with shiny and smooth integument; flagellomeres with opaque integument; basiflagellomere variably curved; in males conspicuously thickened approximately in basal half; distiflagellomere thinner than the other segments and slightly curved. Postantennal spines strongly curved backwards and variably directed medially. Eyes globose, glabrous, projecting laterally, prominent in dorsal view, reaching closer to dorsal margin of head at interocular sulcus slightly behind its midportion; not reaching ventral margin of head, which is far from inferior margin of the eye. Interocular sulcus thin and shallow, curved laterally; just anterior to it, on midline, a small oval fossa, followed anteriorly by a very short thin shallow median sulcus, which sometimes is not evident. Ocelli and portion between them elevated, the former much closer to eyes than to each other. Labium stout, curved, reaching prosternum approximately at proximal part of its distal third; segment II (ﬁrst apparent) thickest and longest, straight, surpassing level of posterior portion of eyes; segment IV shortest, triangular, tapering. Neck thin. <bold><italic>Thorax</italic>.</bold> Anterior collar inconspicuous; anterolateral angles moderately prominent. Transverse sulcus not very deep, interrupted before middle by a pair of submedian shallow carina. Midlongitudinal sulcus on fore lobe of pronotum shallow or not evident at basal half, deeper at distal half, above transverse sulcus, almost or forming a narrow depression; disc of hind lobe smooth; lateral longitudinal sulci well marked at posterior half to posterior two-thirds of hind lobe of pronotum. Humeral angle moderately elevated, rounded at lateral margin. Scutellum with margins elevated, apex thin, acutely pointed or sometimes rounded at its tip. Mesosternum somewhat elevated laterally, with a median U-shaped carina posteriorly. <bold><italic>Legs</italic></bold>: coxae globose, slightly constricted apically; femora and tibiae slender, elongate and generally straight. Fore femur shorter than head and pronotum together, slightly thickened at basal portion and somewhat curved at midportion; middle and hind femora slightly dilated subapically and slightly narrower at the portion where submedian distal pale annuli are located; apices of all femora with a pair of lateral small tubercles. Fore and middle tibiae thickened apically, the former more than the latter; at apex of fore tibiae a dorsal spur and a mesal comb. Hemelytra long, surpassing abdomen by about half length of membrane. <bold><italic>Abdomen</italic></bold>: elongate; spiracles rounded.</p></tp:treatment-sec><tp:treatment-sec sec-type="distribution" id="SECID0EY5AG"><title>Distribution.</title><p>Brazil, States of Minas Gerais and Paraná.</p></tp:treatment-sec><tp:treatment-sec sec-type="etymology" id="SECID0E45AG"><title>Etymology.</title><p>The name of the new genus was composed by the Latin word <italic>quasi</italic>, meaning almost, nearly, like, and <italic><tp:taxon-name><tp:taxon-name-part taxon-name-part-type="genus" reg="Graptocleptes">Graptocleptes</tp:taxon-name-part></tp:taxon-name></italic>, in reference to its apparent proximity to the latter genus. The gender is neutral.</p></tp:treatment-sec></tp:taxon-treatment>
