# Supplementary material for: ﻿A new genus and a new species of wasp-mimicking Harpactorini (Hemiptera, Heteroptera, Reduviidae, Harpactorinae), with an updated key to the Neotropical genera
Source: Zookeys. 2023 Mar 9;1152:163–204. doi: 10.3897/zookeys.1152.96058 (PMC10208406; doi:10.3897/zookeys.1152.96058)
Supplement: XML Treatment for Quasigraptocleptes maracristinae [file zookeys.1152.96058-treatment6.xml]

<!DOCTYPE tp:taxon-treatment
  PUBLIC "-//TaxonX//DTD Taxonomic Treatment Publishing DTD v0 20100105//EN" "tax-treatment-NSO.dtd">
<tp:taxon-treatment xmlns:tp="http://www.plazi.org/taxpub"><tp:treatment-meta><kwd-group><label>Taxon classification</label><kwd>
                <named-content content-type="kingdom">Animalia</named-content>
              </kwd><kwd>
                <named-content content-type="order">Hemiptera</named-content>
              </kwd><kwd>
                <named-content content-type="family">Reduviidae</named-content>
              </kwd></kwd-group><mixed-citation publication-type="journal"><person-group><name><surname>Gil-Santana</surname><given-names>Hélcio R.</given-names></name><name><surname>Oliveira</surname><given-names>Jader</given-names></name></person-group><article-title>﻿A new genus and a new species of wasp-mimicking <tp:taxon-name><tp:taxon-name-part taxon-name-part-type="tribe">Harpactorini</tp:taxon-name-part></tp:taxon-name> (<tp:taxon-name><tp:taxon-name-part taxon-name-part-type="order">Hemiptera</tp:taxon-name-part></tp:taxon-name>, <tp:taxon-name><tp:taxon-name-part taxon-name-part-type="suborder">Heteroptera</tp:taxon-name-part></tp:taxon-name>, <tp:taxon-name><tp:taxon-name-part taxon-name-part-type="family">Reduviidae</tp:taxon-name-part></tp:taxon-name>, <tp:taxon-name><tp:taxon-name-part taxon-name-part-type="subfamily">Harpactorinae</tp:taxon-name-part></tp:taxon-name>), with an updated key to the Neotropical genera</article-title><source>Zookeys</source><day>09</day><month>03</month><year>2023</year><volume>1152</volume><fpage>163</fpage><lpage>204</lpage><pub-id pub-id-type="doi">10.3897/zookeys.1152.96058</pub-id></mixed-citation></tp:treatment-meta><tp:nomenclature><label>﻿</label><tp:taxon-name>
              <object-id xmlns:xlink="http://www.w3.org/1999/xlink" content-type="arpha" xlink:type="simple">0FC73B6A-C963-57CD-9A86-1092C5773A09</object-id>
              <tp:taxon-name-part taxon-name-part-type="genus" reg="Quasigraptocleptes">Quasigraptocleptes</tp:taxon-name-part>
              <tp:taxon-name-part taxon-name-part-type="species" reg="maracristinae">maracristinae</tp:taxon-name-part>
              <object-id xmlns:xlink="http://www.w3.org/1999/xlink" content-type="zoobank" xlink:type="simple">https://zoobank.org/83AC7695-DE84-4133-8E8C-1FE932D55CF5</object-id>
            </tp:taxon-name><tp:taxon-status xmlns:xlink="http://www.w3.org/1999/xlink" xlink:type="simple">sp. nov.</tp:taxon-status><xref ref-type="fig" rid="F4">Figs 17–20</xref><xref ref-type="fig" rid="F5">, 21–24</xref><xref ref-type="fig" rid="F6">, 25–27</xref><xref ref-type="fig" rid="F7">, 28–33</xref><xref ref-type="fig" rid="F8">, 34–40</xref><xref ref-type="fig" rid="F9">, 41–44</xref><xref ref-type="fig" rid="F10">, 45–51</xref><xref ref-type="fig" rid="F11">, 52–54</xref><xref ref-type="fig" rid="F12">, 55–63</xref><xref ref-type="fig" rid="F13">, 64–67</xref><xref ref-type="fig" rid="F14">, 68–77</xref><xref ref-type="fig" rid="F15">, 78–81</xref><xref ref-type="fig" rid="F16">, 82–87</xref><xref ref-type="fig" rid="F17">, 88–94</xref><xref ref-type="fig" rid="F18">, 95–100</xref></tp:nomenclature><tp:treatment-sec sec-type="type material" id="SECID0ERCBG"><title>Type material.</title><p><bold>Brazil</bold>, Minas Gerais, Juiz de Fora Municipality, x. 1997, J. da Silva leg.: 1 male holotype (<abbrev xmlns:xlink="http://www.w3.org/1999/xlink" xlink:title="Entomological Collection of the “Museu Nacional da Universidade Federal do Rio de Janeiro”" id="ABBRID0EZCBG" xlink:type="simple">MNRJ</abbrev>), 2 males, 1 female paratypes (<abbrev xmlns:xlink="http://www.w3.org/1999/xlink" xlink:title="Entomological Collection of the “Museu Nacional da Universidade Federal do Rio de Janeiro”" id="ABBRID0E4CBG" xlink:type="simple">MNRJ</abbrev>), 6 male paratypes (<abbrev xmlns:xlink="http://www.w3.org/1999/xlink" xlink:title="Dr Jose Maria Soares Barata Triatominae Collection" id="ABBRID0EBDBG" xlink:type="simple">CTJMSB</abbrev>); Paraná, Londrina Municipality, 25.ii.2004, Malaise trap, Rafael Barros leg.: 1 female paratype (<abbrev xmlns:xlink="http://www.w3.org/1999/xlink" xlink:title="Dr Jose Maria Soares Barata Triatominae Collection" id="ABBRID0EFDBG" xlink:type="simple">CTJMSB</abbrev>).</p></tp:treatment-sec><tp:treatment-sec sec-type="description" id="SECID0EJDBG"><title>Description.</title><p><bold>Male.</bold> Figs <xref ref-type="fig" rid="F4">17</xref>–<xref ref-type="fig" rid="F16">87</xref>. Measurements are given in Table <xref ref-type="table" rid="T1">1</xref>.</p><table-wrap id="T1" position="float" orientation="portrait"><label>Table 1.</label><caption><p>Measurements (mm) of male type specimens (<italic>n</italic> = 9) of <italic><tp:taxon-name><tp:taxon-name-part taxon-name-part-type="genus" reg="Quasigraptocleptes">Q.</tp:taxon-name-part><tp:taxon-name-part taxon-name-part-type="species" reg="maracristinae">maracristinae</tp:taxon-name-part></tp:taxon-name></italic> sp. nov.</p></caption><table id="TID0EU2BG" rules="all"><tbody><tr><th rowspan="1" colspan="1"/><th rowspan="1" colspan="1">Holotype</th><th rowspan="1" colspan="1">Mean</th><th rowspan="1" colspan="1">SD</th><th rowspan="1" colspan="1">Maximum</th><th rowspan="1" colspan="1">Minimum</th></tr><tr><td rowspan="1" colspan="1">Body length to tip of hemelytra</td><td rowspan="1" colspan="1">12.2</td><td rowspan="1" colspan="1">13.45</td><td rowspan="1" colspan="1">0.55</td><td rowspan="1" colspan="1">14.0</td><td rowspan="1" colspan="1">12.2</td></tr><tr><td rowspan="1" colspan="1">Body length to tip of abdomen</td><td rowspan="1" colspan="1">9.5</td><td rowspan="1" colspan="1">10.47</td><td rowspan="1" colspan="1">0.47</td><td rowspan="1" colspan="1">11.0</td><td rowspan="1" colspan="1">9.5</td></tr><tr><td rowspan="1" colspan="1">Head length (excluding neck)</td><td rowspan="1" colspan="1">1.3</td><td rowspan="1" colspan="1">1.42</td><td rowspan="1" colspan="1">0.19</td><td rowspan="1" colspan="1">1.7</td><td rowspan="1" colspan="1">1.0</td></tr><tr><td rowspan="1" colspan="1">Anteocular portion length<sup>1</sup></td><td rowspan="1" colspan="1">0.32</td><td rowspan="1" colspan="1">0.43</td><td rowspan="1" colspan="1">0.08</td><td rowspan="1" colspan="1">0.5</td><td rowspan="1" colspan="1">0.32</td></tr><tr><td rowspan="1" colspan="1">Postocular portion length<sup>1</sup></td><td rowspan="1" colspan="1">0.35</td><td rowspan="1" colspan="1">0.44</td><td rowspan="1" colspan="1">0.06</td><td rowspan="1" colspan="1">0.5</td><td rowspan="1" colspan="1">0.35</td></tr><tr><td rowspan="1" colspan="1">Head width across eyes</td><td rowspan="1" colspan="1">1.4</td><td rowspan="1" colspan="1">1.34</td><td rowspan="1" colspan="1">0.16</td><td rowspan="1" colspan="1">1.5</td><td rowspan="1" colspan="1">1.1</td></tr><tr><td rowspan="1" colspan="1">Interocular distance (synthlipsis)</td><td rowspan="1" colspan="1">0.8</td><td rowspan="1" colspan="1">0.8</td><td rowspan="1" colspan="1">0.08</td><td rowspan="1" colspan="1">0.9</td><td rowspan="1" colspan="1">0.6</td></tr><tr><td rowspan="1" colspan="1">Transverse width of eye</td><td rowspan="1" colspan="1">0.32</td><td rowspan="1" colspan="1">0.33</td><td rowspan="1" colspan="1">0.02</td><td rowspan="1" colspan="1">0.38</td><td rowspan="1" colspan="1">0.3</td></tr><tr><td rowspan="1" colspan="1">Length of eye</td><td rowspan="1" colspan="1">0.5</td><td rowspan="1" colspan="1">0.5</td><td rowspan="1" colspan="1">0.05</td><td rowspan="1" colspan="1">0.6</td><td rowspan="1" colspan="1">0.4</td></tr><tr><td rowspan="1" colspan="1">Ocellar tubercle width</td><td rowspan="1" colspan="1">0.9</td><td rowspan="1" colspan="1">0.82</td><td rowspan="1" colspan="1">0.09</td><td rowspan="1" colspan="1">0.9</td><td rowspan="1" colspan="1">0.6</td></tr><tr><td rowspan="1" colspan="1">Scape length</td><td rowspan="1" colspan="1">3.4</td><td rowspan="1" colspan="1">3.43</td><td rowspan="1" colspan="1">0.1</td><td rowspan="1" colspan="1">3.5</td><td rowspan="1" colspan="1">3.2</td></tr><tr><td rowspan="1" colspan="1">Pedicel length</td><td rowspan="1" colspan="1">1.0</td><td rowspan="1" colspan="1">0.97</td><td rowspan="1" colspan="1">0.04</td><td rowspan="1" colspan="1">1.0</td><td rowspan="1" colspan="1">0.9</td></tr><tr><td rowspan="1" colspan="1">Basiflagellomere length (<italic>n</italic> = 8)<sup>2</sup></td><td rowspan="1" colspan="1">6.5</td><td rowspan="1" colspan="1">5.48</td><td rowspan="1" colspan="1">0.43</td><td rowspan="1" colspan="1">6.5</td><td rowspan="1" colspan="1">5.1</td></tr><tr><td rowspan="1" colspan="1">Basiflagell. max. width (<italic>n</italic> = 8)<sup>2</sup></td><td rowspan="1" colspan="1">0.2</td><td rowspan="1" colspan="1">0.26</td><td rowspan="1" colspan="1">0.07</td><td rowspan="1" colspan="1">0.4</td><td rowspan="1" colspan="1">0.2</td></tr><tr><td rowspan="1" colspan="1">Distiflagellomere length (<italic>n</italic> = 3)<sup>2</sup></td><td rowspan="1" colspan="1">–</td><td rowspan="1" colspan="1">1.5</td><td rowspan="1" colspan="1">0.00</td><td rowspan="1" colspan="1">1.5</td><td rowspan="1" colspan="1">1.5</td></tr><tr><td rowspan="1" colspan="1">Labial segment II length<sup>1</sup></td><td rowspan="1" colspan="1">0.9</td><td rowspan="1" colspan="1">0.95</td><td rowspan="1" colspan="1">0.07</td><td rowspan="1" colspan="1">1.0</td><td rowspan="1" colspan="1">0.8</td></tr><tr><td rowspan="1" colspan="1">Labial segment III length<sup>1</sup></td><td rowspan="1" colspan="1">0.8</td><td rowspan="1" colspan="1">0.82</td><td rowspan="1" colspan="1">0.08</td><td rowspan="1" colspan="1">0.9</td><td rowspan="1" colspan="1">0.7</td></tr><tr><td rowspan="1" colspan="1">Labial segment IV length<sup>1</sup></td><td rowspan="1" colspan="1">0.2</td><td rowspan="1" colspan="1">0.21</td><td rowspan="1" colspan="1">0.03</td><td rowspan="1" colspan="1">0.3</td><td rowspan="1" colspan="1">0.2</td></tr><tr><td rowspan="1" colspan="1">Pronotum length (at midline)</td><td rowspan="1" colspan="1">2.0</td><td rowspan="1" colspan="1">2.27</td><td rowspan="1" colspan="1">0.11</td><td rowspan="1" colspan="1">2.4</td><td rowspan="1" colspan="1">2.0</td></tr><tr><td rowspan="1" colspan="1">Pronotum maximum width</td><td rowspan="1" colspan="1">1.9</td><td rowspan="1" colspan="1">2.37</td><td rowspan="1" colspan="1">0.19</td><td rowspan="1" colspan="1">2.5</td><td rowspan="1" colspan="1">1.9</td></tr><tr><td rowspan="1" colspan="1">Scutellum length</td><td rowspan="1" colspan="1">0.9</td><td rowspan="1" colspan="1">0.96</td><td rowspan="1" colspan="1">0.05</td><td rowspan="1" colspan="1">1.0</td><td rowspan="1" colspan="1">0.9</td></tr><tr><td rowspan="1" colspan="1">Fore femur length</td><td rowspan="1" colspan="1">3.2</td><td rowspan="1" colspan="1">3.39</td><td rowspan="1" colspan="1">0.16</td><td rowspan="1" colspan="1">3.7</td><td rowspan="1" colspan="1">3.2</td></tr><tr><td rowspan="1" colspan="1">Fore tibia length</td><td rowspan="1" colspan="1">3.5</td><td rowspan="1" colspan="1">3.6</td><td rowspan="1" colspan="1">0.15</td><td rowspan="1" colspan="1">4.0</td><td rowspan="1" colspan="1">3.5</td></tr><tr><td rowspan="1" colspan="1">Fore tarsus length (<italic>n</italic> = 7)<sup>2</sup></td><td rowspan="1" colspan="1">0.4</td><td rowspan="1" colspan="1">0.4</td><td rowspan="1" colspan="1">0.06</td><td rowspan="1" colspan="1">0.5</td><td rowspan="1" colspan="1">0.3</td></tr><tr><td rowspan="1" colspan="1">Middle femur length</td><td rowspan="1" colspan="1">2.6</td><td rowspan="1" colspan="1">2.9</td><td rowspan="1" colspan="1">0.16</td><td rowspan="1" colspan="1">3.1</td><td rowspan="1" colspan="1">2.6</td></tr><tr><td rowspan="1" colspan="1">Middle tibia length</td><td rowspan="1" colspan="1">3.2</td><td rowspan="1" colspan="1">3.45</td><td rowspan="1" colspan="1">0.21</td><td rowspan="1" colspan="1">3.7</td><td rowspan="1" colspan="1">3.0</td></tr><tr><td rowspan="1" colspan="1">Middle tarsus length</td><td rowspan="1" colspan="1">0.5</td><td rowspan="1" colspan="1">0.52</td><td rowspan="1" colspan="1">0.03</td><td rowspan="1" colspan="1">0.6</td><td rowspan="1" colspan="1">0.5</td></tr><tr><td rowspan="1" colspan="1">Hind femur length</td><td rowspan="1" colspan="1">3.9</td><td rowspan="1" colspan="1">4.26</td><td rowspan="1" colspan="1">0.20</td><td rowspan="1" colspan="1">4.5</td><td rowspan="1" colspan="1">3.9</td></tr><tr><td rowspan="1" colspan="1">Hind tibia length</td><td rowspan="1" colspan="1">5.1</td><td rowspan="1" colspan="1">5.85</td><td rowspan="1" colspan="1">0.36</td><td rowspan="1" colspan="1">6.2</td><td rowspan="1" colspan="1">5.1</td></tr><tr><td rowspan="1" colspan="1">Hind tarsus length</td><td rowspan="1" colspan="1">0.5</td><td rowspan="1" colspan="1">0.57</td><td rowspan="1" colspan="1">0.05</td><td rowspan="1" colspan="1">0.65</td><td rowspan="1" colspan="1">0.5</td></tr><tr><td rowspan="1" colspan="1">Abdomen length<sup>3</sup></td><td rowspan="1" colspan="1">5.3</td><td rowspan="1" colspan="1">5.58</td><td rowspan="1" colspan="1">0.35</td><td rowspan="1" colspan="1">6.5</td><td rowspan="1" colspan="1">5.3</td></tr><tr><td rowspan="1" colspan="1">Abdomen maximum width</td><td rowspan="1" colspan="1">1.2</td><td rowspan="1" colspan="1">1.52</td><td rowspan="1" colspan="1">0.13</td><td rowspan="1" colspan="1">1.7</td><td rowspan="1" colspan="1">1.2</td></tr></tbody></table><table-wrap-foot><fn><p><sup>1</sup> Measured in lateral view; <sup>2</sup> Segments or portions broken or missing in some specimens; <sup>3</sup> Measured on ventral view, at midline, from anterior margin of sternite II to posterior border of genitalia.</p></fn></table-wrap-foot></table-wrap><p><bold>Coloration</bold>: general coloration black, brownish or reddish (Figs <xref ref-type="fig" rid="F4">17–19</xref>). <bold><italic>Head</italic></bold> black or reddish; antennal segments black, dark brownish or reddish; labium completely dark or with distal half of second visible segment and last segment pale or entirely reddish; neck black, mostly or completely dark yellow or reddish (Figs <xref ref-type="fig" rid="F4">17</xref>–<xref ref-type="fig" rid="F5">24</xref>, <xref ref-type="fig" rid="F6">26</xref>, <xref ref-type="fig" rid="F8">34</xref>, <xref ref-type="fig" rid="F8">36</xref>, <xref ref-type="fig" rid="F8">38</xref>, <xref ref-type="fig" rid="F8">39</xref>, <xref ref-type="fig" rid="F9">42</xref>). <bold><italic>Thorax</italic></bold> completely blackish, dark brown, brownish or reddish, sometimes blackish on fore lobe and brownish on hind lobe; sometimes humeral angles and/or posterior margin of hind lobe of pronotum slightly paler (Figs <xref ref-type="fig" rid="F4">17</xref>–<xref ref-type="fig" rid="F5">24</xref>). Scutellum with similar coloration of thorax, sometimes with the apex of the process, in variable extension paler or whitish (Figs <xref ref-type="fig" rid="F4">17–19</xref>, <xref ref-type="fig" rid="F10">47–50</xref>). Hemelytra generally black with veins concolorous or paler, brownish to dark gray with the veins of the corium darker; a yellowish spot on external and mid-distal portions of corium reaching adjacent part of membrane, especially in basal portion of distal cell of membrane and just posterior to it; in paler specimens, the portion medial to the yellowish spot slightly paler (Figs <xref ref-type="fig" rid="F4">17–19</xref>). <bold><italic>Legs</italic>.</bold> All coxae blackish (Fig. <xref ref-type="fig" rid="F12">55</xref>) or with fore coxae pale on posterior surface (Fig. <xref ref-type="fig" rid="F12">56</xref>), or completely pale (Figs <xref ref-type="fig" rid="F12">57</xref>, <xref ref-type="fig" rid="F12">58</xref>), or all coxae almost or completely pale or reddish (Fig. <xref ref-type="fig" rid="F12">59</xref>). All trochanters blackish or dark brownish (Figs <xref ref-type="fig" rid="F12">55</xref>, <xref ref-type="fig" rid="F12">56</xref>), or fore or the latter and middle trochanters partially or completely pale (Figs <xref ref-type="fig" rid="F12">57</xref>, <xref ref-type="fig" rid="F12">58</xref>) or all of them almost or completely pale or reddish (Fig. <xref ref-type="fig" rid="F12">59</xref>). Femora generally blackish, brownish or reddish. Fore femora frequently with dorsal surface paler, with dark yellowish tinge or generally reddish or dark yellowish in variable extent along the segment (Figs <xref ref-type="fig" rid="F4">17–19</xref>). Middle and hind femora with one pale or yellowish submedian distal annulus or also with an additional pale or yellowish subbasal or basal annulus (Figs <xref ref-type="fig" rid="F4">17</xref>, <xref ref-type="fig" rid="F12">60</xref>, <xref ref-type="fig" rid="F13">64</xref>, <xref ref-type="fig" rid="F13">65</xref>); sometimes the subbasal annulus is fainter, darker and/or incomplete, and as such, only evident on hind leg (Fig. <xref ref-type="fig" rid="F4">17</xref>); in specimens with reddish general coloration, the portion proximal to the submedian distal annuli is sometimes variably darker (Figs <xref ref-type="fig" rid="F4">19</xref>, <xref ref-type="fig" rid="F12">63</xref>, <xref ref-type="fig" rid="F13">66</xref>); additionally, in some specimens with a pair of annuli, the apex of these femora are also paler (Figs <xref ref-type="fig" rid="F4">18</xref>, <xref ref-type="fig" rid="F12">61</xref>, <xref ref-type="fig" rid="F12">62</xref>, <xref ref-type="fig" rid="F13">65</xref>). Tibiae completely dark or variably pale brownish or reddish on its basal or distal portion, or almost completely or completely pale brownish to pale reddish (Figs <xref ref-type="fig" rid="F4">17–19</xref>, <xref ref-type="fig" rid="F13">64–66</xref>). Tarsi in general with a similar coloration to the apex of the respective tibia. <bold><italic>Abdomen</italic>.</bold> Sternites generally pale reddish, reddish or dark reddish with some or most segments partially or entirely darkened to blackish (Figs <xref ref-type="fig" rid="F13">67</xref>–<xref ref-type="fig" rid="F14">71</xref>). <bold>Vestiture. <italic>Head</italic></bold> covered by long and short, straight or somewhat curved blackish setae, which are denser, forming pubescence of long blackish thick setae on postocular portion, even more numerous on gula, and sparser or absent in the area anterior to transverse sulcus (Figs <xref ref-type="fig" rid="F4">20</xref>–<xref ref-type="fig" rid="F5">24</xref>, <xref ref-type="fig" rid="F6">26</xref>–<xref ref-type="fig" rid="F7">28</xref>, <xref ref-type="fig" rid="F7">30–33</xref>). Antenna: scape with sparse short, stiff, slightly curved, dark setae, which become more numerous on mesal surface, approximately in distal two-thirds (Figs <xref ref-type="fig" rid="F8">34</xref>, <xref ref-type="fig" rid="F8">35</xref>) and a few longer blackish thin setae scattered along the segment; pedicel, except at glabrous base, covered with numerous short, stiff, obliquely semi-erect dark setae (Figs <xref ref-type="fig" rid="F8">36</xref>, <xref ref-type="fig" rid="F8">37</xref>), and a few (about eight to ten) very much thinner isolated elements (interpreted as trichobothria), which are present laterally on basal two-thirds of external surface and dorsally on distal third; thickened portion of basiflagellomere, except at extreme base (which is glabrous), completely covered with short, stiff, dark, adpressed setae, and with scattered stiff, darkened, semi-erect setae and a pubescence formed by longer, very thin, pale setae, which are almost imperceptible in this portion (Figs <xref ref-type="fig" rid="F8">38–40</xref>); distal (not thickened) portion of basiflagellomere and distiflagellomere covered with dense pubescence formed by short, thin, pale to whitish setae and with scattered short, darkened, stiff, semi-erect setae; the latter somewhat less numerous or not evident on distiflagellomere (Figs <xref ref-type="fig" rid="F8">38</xref>, <xref ref-type="fig" rid="F8">39</xref>, <xref ref-type="fig" rid="F9">41–43</xref>). Labium with scattered and somewhat curved, longer and thinner dark setae (Figs <xref ref-type="fig" rid="F7">28</xref>, <xref ref-type="fig" rid="F9">44</xref>). Eyes and ocelli glabrous (Figs <xref ref-type="fig" rid="F6">27</xref>, <xref ref-type="fig" rid="F7">28</xref>, <xref ref-type="fig" rid="F7">30</xref>). Neck almost completely or completely glabrous (Figs <xref ref-type="fig" rid="F4">20</xref>–<xref ref-type="fig" rid="F5">24</xref>, <xref ref-type="fig" rid="F6">26</xref>–<xref ref-type="fig" rid="F7">28</xref>, <xref ref-type="fig" rid="F7">30</xref>). <bold><italic>Thorax</italic>.</bold> Prothorax covered with very numerous blackish thick setae on fore lobe of pronotum, anterior portions of propleura and hind lobe of pronotum; the latter with sparse long setae at dorsal portion or, almost glabrous, except on midline, where thinner, somewhat shorter and light yellowish to whitish setae form a faint midlongitudinal line on hind lobe; median portion of posterior margin of pronotum with some long thin darkened setae (Figs <xref ref-type="fig" rid="F4">20</xref>–<xref ref-type="fig" rid="F5">24</xref>, <xref ref-type="fig" rid="F10">45</xref>, <xref ref-type="fig" rid="F11">52</xref>). Scutellum with scattered thin dark or pale long setae more or less numerous; sometimes with midlongitudinal line of whitish setae on approximately its basal third, which may be a continuation of the line of whitish setae on hind lobe, or may be present only on the scutellum, while absent on pronotum (Figs <xref ref-type="fig" rid="F10">46</xref>–<xref ref-type="fig" rid="F11">52</xref>). The pale setae which form the midlongitudinal line on hind lobe of pronotum and/or scutellum are sometimes partially or completely covered by a small amount of white wax-like substance (e.g. Figs <xref ref-type="fig" rid="F5">21</xref>, <xref ref-type="fig" rid="F5">23</xref>, <xref ref-type="fig" rid="F10">47</xref>, <xref ref-type="fig" rid="F10">49</xref>). Posterior portion of propleura, mesopleura, metapleura and thoracic sterna with less numerous long darkened setae, which are shorter and thinner at center of mesosternum and metasternum (Figs <xref ref-type="fig" rid="F11">52</xref>, <xref ref-type="fig" rid="F12">55–59</xref>). In some specimens, there is a group of thin whitish setae basally covered with rounded, flocky patches of white wax-like substance, extending along midline of mesosternum and metasternum and sometimes extending to basal half of first visible sternite (Figs <xref ref-type="fig" rid="F12">55</xref>, <xref ref-type="fig" rid="F12">56</xref>, <xref ref-type="fig" rid="F12">58</xref>, <xref ref-type="fig" rid="F12">59</xref>). Dorsal sclerite below scutellum covered by numerous minute spiny setae (Figs <xref ref-type="fig" rid="F11">53</xref>, <xref ref-type="fig" rid="F11">54</xref>). <bold><italic>Legs</italic></bold>: coxae with numerous long thin setae on posterior and lateral surfaces, which are less numerous or absent on basal third; fore trochanters densely covered with pale long setae ventrally and with some scattered even longer thinner pale setae; middle and hind trochanters progressively less setose. All femora covered with scattered, long, straight, erect or semi-erect darkened setae and dense, erect, mostly pale, brush-like setae ventrally, which are even more numerous on basal portion and absent on hind femur. All tibiae with scattered long thick blackish setae and covered with shorter dark setae on ventral surface, which become progressively more numerous towards apex, where they also cover lateral and dorsal surfaces. Tarsi covered with shorter dark setae. Hemelytron: clavus and corium generally covered by numerous curved, short, very thin, pale setae, which become much less numerous, adpressed and even shorter on distal half of corium; membrane glabrous. <bold><italic>Abdomen</italic></bold>: number of setae on sternites varying among individuals, generally with scattered long thin setae, which are light on reddish portions and dark on the blackish segments, and thicker, longer, and also more numerous on parts adjacent to genitalia and on the latter (Figs <xref ref-type="fig" rid="F13">67</xref>–<xref ref-type="fig" rid="F14">71</xref>). In some specimens, median portion of basal half of first visible sternite with whitish setae covered by white wax-like substance (Figs <xref ref-type="fig" rid="F12">56</xref>, <xref ref-type="fig" rid="F12">59</xref>); in one individual, a pair of lateral narrow stripes of sparse whitish setae on distal half of sternite VII, extending to basal exposed portion of pygophore (Fig. <xref ref-type="fig" rid="F14">69</xref>). <bold><italic>Structure</italic>.</bold> Antennal basiflagellomere variably slightly curved, from 1.6 to 1.8 times longer than scape, conspicuously thickened approximately in basal half, which is clearly separated in relation to the distal thinner portion (Figs <xref ref-type="fig" rid="F8">38–40</xref>). Postantennal spines variable in length and thickness among individuals; slightly or strongly directed medially towards their apices, which are blunt to subacute (Figs <xref ref-type="fig" rid="F4">20</xref>–<xref ref-type="fig" rid="F7">33</xref>). Abdominal segment VIII with only its distal margin of ventral surface visible externally (Figs <xref ref-type="fig" rid="F14">72</xref>, <xref ref-type="fig" rid="F14">73</xref>); sclerotized only on ventral portion, which is subrectangular in shape and has both basal and distal margins curved, the latter more than the former, and more prominent laterally.</p><fig id="F4" position="float" orientation="portrait"><object-id xmlns:xlink="http://www.w3.org/1999/xlink" content-type="doi" xlink:type="simple">10.3897/zookeys.1152.96058.figures17-20</object-id><object-id xmlns:xlink="http://www.w3.org/1999/xlink" content-type="arpha" xlink:type="simple">91607B3C-36C8-5393-BA60-6EAD3C946DDA</object-id><label>Figures 17–20.</label><caption><p><italic><tp:taxon-name><tp:taxon-name-part taxon-name-part-type="genus" reg="Quasigraptocleptes">Quasigraptocleptes</tp:taxon-name-part><tp:taxon-name-part taxon-name-part-type="species" reg="maracristinae">maracristinae</tp:taxon-name-part></tp:taxon-name></italic> gen. nov., sp. nov., males, dorsal view <bold>17</bold> holotype <bold>18–20</bold> paratypes <bold>20</bold> head and pronotum. Scale bars: 5.0 mm (<bold>17–19</bold>); 0.5 mm (<bold>20</bold>).</p></caption><graphic xmlns:xlink="http://www.w3.org/1999/xlink" xlink:href="zookeys-1152-163_article-96058__-g004.jpg" position="float" orientation="portrait" xlink:type="simple" id="oo_822191.jpg"><uri content-type="original_file" xlink:type="simple">https://binary.pensoft.net/fig/822191</uri></graphic></fig><fig id="F6" position="float" orientation="portrait"><object-id xmlns:xlink="http://www.w3.org/1999/xlink" content-type="doi" xlink:type="simple">10.3897/zookeys.1152.96058.figures25-27</object-id><object-id xmlns:xlink="http://www.w3.org/1999/xlink" content-type="arpha" xlink:type="simple">D583489E-B480-5248-8C2B-F5B564D9807C</object-id><label>Figures 25–27.</label><caption><p><italic><tp:taxon-name><tp:taxon-name-part taxon-name-part-type="genus" reg="Quasigraptocleptes">Quasigraptocleptes</tp:taxon-name-part><tp:taxon-name-part taxon-name-part-type="species" reg="maracristinae">maracristinae</tp:taxon-name-part></tp:taxon-name></italic> gen. nov., sp. nov., males, head, dorsal view. Scale bars: 0.5 mm (<bold>25–27</bold>).</p></caption><graphic xmlns:xlink="http://www.w3.org/1999/xlink" xlink:href="zookeys-1152-163_article-96058__-g005.jpg" position="float" orientation="portrait" xlink:type="simple" id="oo_822192.jpg"><uri content-type="original_file" xlink:type="simple">https://binary.pensoft.net/fig/822192</uri></graphic></fig><fig id="F5" position="float" orientation="portrait"><object-id xmlns:xlink="http://www.w3.org/1999/xlink" content-type="doi" xlink:type="simple">10.3897/zookeys.1152.96058.figures21-24</object-id><object-id xmlns:xlink="http://www.w3.org/1999/xlink" content-type="arpha" xlink:type="simple">DF1A17CA-3C41-5194-81CF-BF2B4D63AE80</object-id><label>Figures 21–24.</label><caption><p><italic><tp:taxon-name><tp:taxon-name-part taxon-name-part-type="genus" reg="Quasigraptocleptes">Quasigraptocleptes</tp:taxon-name-part><tp:taxon-name-part taxon-name-part-type="species" reg="maracristinae">maracristinae</tp:taxon-name-part></tp:taxon-name></italic> gen. nov., sp. nov., males, head and pronotum, dorsal view. Scale bars: 0.5 mm (<bold>21–24</bold>).</p></caption><graphic xmlns:xlink="http://www.w3.org/1999/xlink" xlink:href="zookeys-1152-163_article-96058__-g006.jpg" position="float" orientation="portrait" xlink:type="simple" id="oo_822194.jpg"><uri content-type="original_file" xlink:type="simple">https://binary.pensoft.net/fig/822194</uri></graphic></fig><p><bold>Male genitalia</bold> (Figs <xref ref-type="fig" rid="F13">67</xref>–<xref ref-type="fig" rid="F16">87</xref>). Pygophore darkened, blackish; paler or reddish at proximal portion, in paler specimens (Figs <xref ref-type="fig" rid="F13">67</xref>–<xref ref-type="fig" rid="F14">72</xref>); suboval in ventral view, somewhat enlarged laterally just below the insertions of the parameres (Fig. <xref ref-type="fig" rid="F14">73</xref>); with an enlarged, somewhat arrow-shaped apex (medial process, mp), in which lateral margins are acutely pointed and the median portion is rounded (Figs <xref ref-type="fig" rid="F14">72–75</xref>, <xref ref-type="fig" rid="F14">77</xref>); between anterior and posterior genital openings, a relatively narrow dorsal (transverse) bridge (db) (Fig. <xref ref-type="fig" rid="F14">77</xref>); ventrolateral margins of exposed portion of pygophore with numerous, long, erect setae (Figs <xref ref-type="fig" rid="F14">72</xref>, <xref ref-type="fig" rid="F14">73</xref>, <xref ref-type="fig" rid="F14">75</xref>, <xref ref-type="fig" rid="F14">76</xref>). Parameres (pa) symmetrical, rod-like in shape; apices rounded, paler at basal third, becoming darker to blackish in apical half; glabrous in basal two-thirds and with long, stout, dark setae in apical third (Figs <xref ref-type="fig" rid="F14">72</xref>, <xref ref-type="fig" rid="F14">73</xref>, <xref ref-type="fig" rid="F14">75</xref>, <xref ref-type="fig" rid="F14">76</xref>). Phallus (Figs <xref ref-type="fig" rid="F15">78–80</xref>): articulatory apparatus with basal plate arms (ba) and basal plate bridge (bb) narrow and forming a subsquared set, except in apical portion, where the arms are curved (Fig. <xref ref-type="fig" rid="F16">82</xref>); pedicel (pd) (= basal plate extension) short (Figs <xref ref-type="fig" rid="F15">78</xref>, <xref ref-type="fig" rid="F15">80</xref>, <xref ref-type="fig" rid="F16">82</xref>). Dorsal phallothecal plate (dp) weakly sclerotized (Figs <xref ref-type="fig" rid="F15">78</xref>, <xref ref-type="fig" rid="F15">81</xref>); subrectangular in dorsal view, somewhat expanded laterally at basal portion and with small acute spines on lateral margins (Figs <xref ref-type="fig" rid="F15">78</xref>, <xref ref-type="fig" rid="F15">79</xref>, <xref ref-type="fig" rid="F15">81</xref>); medially to the latter, a pair of somewhat depressed subrectangular areas on the disc; struts (st) with curved lateral arms, which are thicker basally, and subparallel median arms slightly converging towards apices (Fig. <xref ref-type="fig" rid="F15">81</xref>). Endosoma wall smooth on basal half, becoming progressively more densely, minutely, spiny towards apex; at distal third: a pair of small more sclerotized lateral portions (sp); an apical pair of prominent sclerotized subtriangular lobes (sl), between which, ventrally, a shallower not sclerotized lobe (sn) (Figs <xref ref-type="fig" rid="F15">78–80</xref>, <xref ref-type="fig" rid="F16">85</xref>, <xref ref-type="fig" rid="F16">86</xref>). The following endosomal processes were observed: 1 - a pair of elongate, parallel, flat, medial and weakly sclerotized processes (fp), wrapped in a smooth portion of endosoma wall, dorsally (Figs <xref ref-type="fig" rid="F15">78</xref>, <xref ref-type="fig" rid="F15">79</xref>, <xref ref-type="fig" rid="F16">83–85</xref>); 2 - a larger U-shaped basal process (u) formed by diffuse thickening (Figs <xref ref-type="fig" rid="F15">80</xref>, <xref ref-type="fig" rid="F16">87</xref>); 3 - a median subspherical process (m), situated between the lateral arms of the basal process and formed by a dense grouping of small thickenings (Figs <xref ref-type="fig" rid="F15">80</xref>, <xref ref-type="fig" rid="F16">83</xref>, <xref ref-type="fig" rid="F16">87</xref>).</p><fig id="F7" position="float" orientation="portrait"><object-id xmlns:xlink="http://www.w3.org/1999/xlink" content-type="doi" xlink:type="simple">10.3897/zookeys.1152.96058.figures28-33</object-id><object-id xmlns:xlink="http://www.w3.org/1999/xlink" content-type="arpha" xlink:type="simple">091DF329-1D9E-55D9-88F3-12BF6C207645</object-id><label>Figures 28–33.</label><caption><p><italic><tp:taxon-name><tp:taxon-name-part taxon-name-part-type="genus" reg="Quasigraptocleptes">Quasigraptocleptes</tp:taxon-name-part><tp:taxon-name-part taxon-name-part-type="species" reg="maracristinae">maracristinae</tp:taxon-name-part></tp:taxon-name></italic> gen. nov., sp. nov., males, head <bold>28–30</bold> posterolateral view <bold>30</bold> upper portion <bold>31</bold> anterior portion, including postantennal spines, dorsal view <bold>32</bold> postantennal spines, laterodorsal view <bold>33</bold> left postantennal spine, dorsal view. Scale bars: 0.5 mm (<bold>28–30</bold>); 0.1 mm (<bold>31–33</bold>).</p></caption><graphic xmlns:xlink="http://www.w3.org/1999/xlink" xlink:href="zookeys-1152-163_article-96058__-g007.jpg" position="float" orientation="portrait" xlink:type="simple" id="oo_822195.jpg"><uri content-type="original_file" xlink:type="simple">https://binary.pensoft.net/fig/822195</uri></graphic></fig><fig id="F8" position="float" orientation="portrait"><object-id xmlns:xlink="http://www.w3.org/1999/xlink" content-type="doi" xlink:type="simple">10.3897/zookeys.1152.96058.figures34-40</object-id><object-id xmlns:xlink="http://www.w3.org/1999/xlink" content-type="arpha" xlink:type="simple">5F934073-441B-5E5A-888B-70C25A3CB0AF</object-id><label>Figures 34–40.</label><caption><p><italic><tp:taxon-name><tp:taxon-name-part taxon-name-part-type="genus" reg="Quasigraptocleptes">Quasigraptocleptes</tp:taxon-name-part><tp:taxon-name-part taxon-name-part-type="species" reg="maracristinae">maracristinae</tp:taxon-name-part></tp:taxon-name></italic> gen. nov., sp. nov., males, antenna, dorsal view <bold>34, 35</bold> scape <bold>36, 37</bold> apex of scape, pedicel and basal portion of basiflagellomere <bold>38–40</bold> arrows point to the portion of clear separation between the thickened and thinner portions of basiflagellomere <bold>38</bold> apex of pedicel and flagellomeres <bold>39</bold> apex of pedicel and basiflagellomere <bold>40</bold> apex of scape and approximately basal half of basiflagellomere. Scale bars: 0.5 mm (<bold>34–36, 38–40</bold>); 0.2 mm (<bold>37</bold>).</p></caption><graphic xmlns:xlink="http://www.w3.org/1999/xlink" xlink:href="zookeys-1152-163_article-96058__-g008.jpg" position="float" orientation="portrait" xlink:type="simple" id="oo_822196.jpg"><uri content-type="original_file" xlink:type="simple">https://binary.pensoft.net/fig/822196</uri></graphic></fig><fig id="F9" position="float" orientation="portrait"><object-id xmlns:xlink="http://www.w3.org/1999/xlink" content-type="doi" xlink:type="simple">10.3897/zookeys.1152.96058.figures41-44</object-id><object-id xmlns:xlink="http://www.w3.org/1999/xlink" content-type="arpha" xlink:type="simple">1B373707-9FEE-52DF-BFAD-7E403F051B7E</object-id><label>Figures 41–44.</label><caption><p><italic><tp:taxon-name><tp:taxon-name-part taxon-name-part-type="genus" reg="Quasigraptocleptes">Quasigraptocleptes</tp:taxon-name-part><tp:taxon-name-part taxon-name-part-type="species" reg="maracristinae">maracristinae</tp:taxon-name-part></tp:taxon-name></italic> gen. nov., sp. nov., male <bold>41</bold> basiflagellomere, distal half, dorsal view <bold>42</bold> distal portion of basiflagellomere and distiflagellomere, lateral view <bold>43</bold> distiflagellomere, dorsal view <bold>44</bold> lower portion of head and labium, lateral view. Scale bars: 0.5 mm (<bold>42</bold>); 0.3 mm (<bold>41</bold>); 0.2 mm (<bold>44</bold>); 0.1 mm (<bold>43</bold>).</p></caption><graphic xmlns:xlink="http://www.w3.org/1999/xlink" xlink:href="zookeys-1152-163_article-96058__-g009.jpg" position="float" orientation="portrait" xlink:type="simple" id="oo_822197.jpg"><uri content-type="original_file" xlink:type="simple">https://binary.pensoft.net/fig/822197</uri></graphic></fig><p><bold>Female.</bold> Figs <xref ref-type="fig" rid="F17">88</xref>–<xref ref-type="fig" rid="F18">100</xref>. Measurements are given in Table <xref ref-type="table" rid="T2">2</xref>. Similar to male in general. One specimen with a general dark coloration (Fig. <xref ref-type="fig" rid="F17">88</xref>) and other with reddish general coloration (Figs <xref ref-type="fig" rid="F17">89</xref>–<xref ref-type="fig" rid="F18">97</xref>); both with only the submedian distal yellowish annuli on middle and hind femora evident. <bold>Structure. <italic>Head</italic></bold>: basiflagellomere slightly thicker in basal portion (Fig. <xref ref-type="fig" rid="F17">94</xref>), but much thinner as a whole than that in males, and becoming progressively thinner toward apex, without a clear separation between more or less thickened portions (Fig. <xref ref-type="fig" rid="F17">94</xref>), uniformly covered with pubescence formed by thin, pale setae (blackish, stiff, adpressed, short setae that completely cover thicker portion in male are absent); approximately 1.2 times longer than scape. Sternites IV–VII with fusiform or elongated patches of minute, short, adpressed, thin, whitish setae, covered with a variable amount of white wax, present on midlateral portions of basal half (sternites IV, V) or, although with more numerous setae on basal portions, extending along the segment on sternites VI and VII; in one specimen, also sparsely on basal portion of the genital tergite 9 (Figs <xref ref-type="fig" rid="F18">97–99</xref>). External genitalia in posterior view (Fig. <xref ref-type="fig" rid="F18">100</xref>): tergite 9 with very long, sparse, strong blackish setae at median and lateral portions and numerous shorter, thinner setae at distal margin; tergite 10 with sparse short setae; gonocoxite 8 and gonapophysis 9 with numerous short to somewhat longer setae.</p><table-wrap id="T2" position="float" orientation="portrait"><label>Table 2.</label><caption><p>Measurements (mm) of female type specimens (<italic>n</italic> = 2) of <italic><tp:taxon-name><tp:taxon-name-part taxon-name-part-type="genus" reg="Quasigraptocleptes">Q.</tp:taxon-name-part><tp:taxon-name-part taxon-name-part-type="species" reg="maracristinae">maracristinae</tp:taxon-name-part></tp:taxon-name></italic> sp. nov.</p></caption><table id="TID0EDEBI" rules="all"><tbody><tr><th rowspan="1" colspan="1"/><th rowspan="1" colspan="1">Mean</th><th rowspan="1" colspan="1">SD</th><th rowspan="1" colspan="1">Maximum</th><th rowspan="1" colspan="1">Minimum</th></tr><tr><td rowspan="1" colspan="1">Body length to tip of hemelytra</td><td rowspan="1" colspan="1">15.3</td><td rowspan="1" colspan="1">0.28</td><td rowspan="1" colspan="1">15.5</td><td rowspan="1" colspan="1">15.1</td></tr><tr><td rowspan="1" colspan="1">Body length to tip of abdomen</td><td rowspan="1" colspan="1">12.1</td><td rowspan="1" colspan="1">0.14</td><td rowspan="1" colspan="1">12.2</td><td rowspan="1" colspan="1">12.0</td></tr><tr><td rowspan="1" colspan="1">Head length (excluding neck)</td><td rowspan="1" colspan="1">1.45</td><td rowspan="1" colspan="1">0.07</td><td rowspan="1" colspan="1">1.5</td><td rowspan="1" colspan="1">1.4</td></tr><tr><td rowspan="1" colspan="1">Anteocular portion length<sup>1</sup></td><td rowspan="1" colspan="1">0.55</td><td rowspan="1" colspan="1">0.62</td><td rowspan="1" colspan="1">0.6</td><td rowspan="1" colspan="1">0.5</td></tr><tr><td rowspan="1" colspan="1">Postocular portion length<sup>1</sup></td><td rowspan="1" colspan="1">0.55</td><td rowspan="1" colspan="1">0.62</td><td rowspan="1" colspan="1">0.6</td><td rowspan="1" colspan="1">0.5</td></tr><tr><td rowspan="1" colspan="1">Head width across eyes</td><td rowspan="1" colspan="1">1.45</td><td rowspan="1" colspan="1">0.07</td><td rowspan="1" colspan="1">1.5</td><td rowspan="1" colspan="1">1.4</td></tr><tr><td rowspan="1" colspan="1">Interocular distance (synthlipsis)</td><td rowspan="1" colspan="1">0.8</td><td rowspan="1" colspan="1">–</td><td rowspan="1" colspan="1">0.8</td><td rowspan="1" colspan="1">0.8</td></tr><tr><td rowspan="1" colspan="1">Transverse width of eye</td><td rowspan="1" colspan="1">0.34</td><td rowspan="1" colspan="1">0.01</td><td rowspan="1" colspan="1">0.35</td><td rowspan="1" colspan="1">0.33</td></tr><tr><td rowspan="1" colspan="1">Length of eye</td><td rowspan="1" colspan="1">0.5</td><td rowspan="1" colspan="1">–</td><td rowspan="1" colspan="1">0.5</td><td rowspan="1" colspan="1">0.5</td></tr><tr><td rowspan="1" colspan="1">Ocellar tubercle width</td><td rowspan="1" colspan="1">0.9</td><td rowspan="1" colspan="1">–</td><td rowspan="1" colspan="1">0.9</td><td rowspan="1" colspan="1">0.9</td></tr><tr><td rowspan="1" colspan="1">Scape length</td><td rowspan="1" colspan="1">4.25</td><td rowspan="1" colspan="1">0.07</td><td rowspan="1" colspan="1">4.3</td><td rowspan="1" colspan="1">4.2</td></tr><tr><td rowspan="1" colspan="1">Pedicel length</td><td rowspan="1" colspan="1">1.35</td><td rowspan="1" colspan="1">0.07</td><td rowspan="1" colspan="1">1.4</td><td rowspan="1" colspan="1">1.3</td></tr><tr><td rowspan="1" colspan="1">Basiflagellomere length</td><td rowspan="1" colspan="1">5.25</td><td rowspan="1" colspan="1">0.07</td><td rowspan="1" colspan="1">5.3</td><td rowspan="1" colspan="1">5.2</td></tr><tr><td rowspan="1" colspan="1">Basiflagell. max. width</td><td rowspan="1" colspan="1">0.15</td><td rowspan="1" colspan="1">0.07</td><td rowspan="1" colspan="1">0.2</td><td rowspan="1" colspan="1">0.1</td></tr><tr><td rowspan="1" colspan="1">Distiflagellomere length (<italic>n</italic> = 1)<sup>2</sup></td><td rowspan="1" colspan="1">–</td><td rowspan="1" colspan="1">–</td><td rowspan="1" colspan="1">1.5</td><td rowspan="1" colspan="1">1.5</td></tr><tr><td rowspan="1" colspan="1">Labial segment II length<sup>1</sup></td><td rowspan="1" colspan="1">1.2</td><td rowspan="1" colspan="1">–</td><td rowspan="1" colspan="1">1.2</td><td rowspan="1" colspan="1">1.2</td></tr><tr><td rowspan="1" colspan="1">Labial segment III length<sup>1</sup></td><td rowspan="1" colspan="1">0.9</td><td rowspan="1" colspan="1">–</td><td rowspan="1" colspan="1">0.9</td><td rowspan="1" colspan="1">0.9</td></tr><tr><td rowspan="1" colspan="1">Labial segment IV length<sup>1</sup></td><td rowspan="1" colspan="1">0.25</td><td rowspan="1" colspan="1">0.07</td><td rowspan="1" colspan="1">0.3</td><td rowspan="1" colspan="1">0.2</td></tr><tr><td rowspan="1" colspan="1">Pronotum length (at midline)</td><td rowspan="1" colspan="1">2.65</td><td rowspan="1" colspan="1">0.07</td><td rowspan="1" colspan="1">2.7</td><td rowspan="1" colspan="1">2.6</td></tr><tr><td rowspan="1" colspan="1">Pronotum maximum width</td><td rowspan="1" colspan="1">2.9</td><td rowspan="1" colspan="1">–</td><td rowspan="1" colspan="1">2.9</td><td rowspan="1" colspan="1">2.9</td></tr><tr><td rowspan="1" colspan="1">Scutellum length</td><td rowspan="1" colspan="1">1.2</td><td rowspan="1" colspan="1">–</td><td rowspan="1" colspan="1">1.2</td><td rowspan="1" colspan="1">1.2</td></tr><tr><td rowspan="1" colspan="1">Fore femur length</td><td rowspan="1" colspan="1">3.65</td><td rowspan="1" colspan="1">0.07</td><td rowspan="1" colspan="1">3.7</td><td rowspan="1" colspan="1">3.6</td></tr><tr><td rowspan="1" colspan="1">Fore tibia length</td><td rowspan="1" colspan="1">4.1</td><td rowspan="1" colspan="1">0.14</td><td rowspan="1" colspan="1">4.2</td><td rowspan="1" colspan="1">4.0</td></tr><tr><td rowspan="1" colspan="1">Fore tarsus length</td><td rowspan="1" colspan="1">0.5</td><td rowspan="1" colspan="1">-</td><td rowspan="1" colspan="1">0.5</td><td rowspan="1" colspan="1">0.5</td></tr><tr><td rowspan="1" colspan="1">Middle femur length</td><td rowspan="1" colspan="1">3.1</td><td rowspan="1" colspan="1">0.14</td><td rowspan="1" colspan="1">3.2</td><td rowspan="1" colspan="1">3.0</td></tr><tr><td rowspan="1" colspan="1">Middle tibia length</td><td rowspan="1" colspan="1">3.85</td><td rowspan="1" colspan="1">0.07</td><td rowspan="1" colspan="1">3.9</td><td rowspan="1" colspan="1">3.8</td></tr><tr><td rowspan="1" colspan="1">Middle tarsus length (<italic>n</italic> = 1)<sup>2</sup></td><td rowspan="1" colspan="1">–</td><td rowspan="1" colspan="1">–</td><td rowspan="1" colspan="1">0.8</td><td rowspan="1" colspan="1">0.8</td></tr><tr><td rowspan="1" colspan="1">Hind femur length</td><td rowspan="1" colspan="1">4.8</td><td rowspan="1" colspan="1">0.14</td><td rowspan="1" colspan="1">4.9</td><td rowspan="1" colspan="1">4.7</td></tr><tr><td rowspan="1" colspan="1">Hind tibia length</td><td rowspan="1" colspan="1">5.25</td><td rowspan="1" colspan="1">0.07</td><td rowspan="1" colspan="1">5.3</td><td rowspan="1" colspan="1">5.2</td></tr><tr><td rowspan="1" colspan="1">Hind tarsus length</td><td rowspan="1" colspan="1">0.65</td><td rowspan="1" colspan="1">0.07</td><td rowspan="1" colspan="1">0.7</td><td rowspan="1" colspan="1">0.6</td></tr><tr><td rowspan="1" colspan="1">Abdomen length<sup>3</sup></td><td rowspan="1" colspan="1">7.1</td><td rowspan="1" colspan="1">0.14</td><td rowspan="1" colspan="1">7.2</td><td rowspan="1" colspan="1">7.0</td></tr><tr><td rowspan="1" colspan="1">Abdomen maximum width</td><td rowspan="1" colspan="1">1.85</td><td rowspan="1" colspan="1">0.07</td><td rowspan="1" colspan="1">1.9</td><td rowspan="1" colspan="1">1.8</td></tr></tbody></table><table-wrap-foot><fn><p><sup>1</sup> Measured in lateral view; <sup>2</sup> Segments or portions broken or missing in some specimens; <sup>3</sup> Measured on ventral view, at midline, from anterior margin of sternite II to posterior border of genitalia.</p></fn></table-wrap-foot></table-wrap><fig id="F10" position="float" orientation="portrait"><object-id xmlns:xlink="http://www.w3.org/1999/xlink" content-type="doi" xlink:type="simple">10.3897/zookeys.1152.96058.figures45-51</object-id><object-id xmlns:xlink="http://www.w3.org/1999/xlink" content-type="arpha" xlink:type="simple">BA2242EA-D64C-527D-9345-618DA6690B5C</object-id><label>Figures 45–51.</label><caption><p><italic><tp:taxon-name><tp:taxon-name-part taxon-name-part-type="genus" reg="Quasigraptocleptes">Quasigraptocleptes</tp:taxon-name-part><tp:taxon-name-part taxon-name-part-type="species" reg="maracristinae">maracristinae</tp:taxon-name-part></tp:taxon-name></italic> gen. nov., sp. nov., males, thorax <bold>45–50</bold> dorsal view. <bold>45</bold> pronotum <bold>46–51</bold> scutellum <bold>51</bold> lateral view. Scale bars: 0.5 mm (<bold>45, 49</bold>); 0.25 mm (<bold>47, 48, 50</bold>); 0.1 mm (<bold>46, 51</bold>).</p></caption><graphic xmlns:xlink="http://www.w3.org/1999/xlink" xlink:href="zookeys-1152-163_article-96058__-g010.jpg" position="float" orientation="portrait" xlink:type="simple" id="oo_822198.jpg"><uri content-type="original_file" xlink:type="simple">https://binary.pensoft.net/fig/822198</uri></graphic></fig><fig id="F11" position="float" orientation="portrait"><object-id xmlns:xlink="http://www.w3.org/1999/xlink" content-type="doi" xlink:type="simple">10.3897/zookeys.1152.96058.figures52-54</object-id><object-id xmlns:xlink="http://www.w3.org/1999/xlink" content-type="arpha" xlink:type="simple">D249B568-64C5-5A0E-B0D2-8B2FC4E43351</object-id><label>Figures 52–54.</label><caption><p><italic><tp:taxon-name><tp:taxon-name-part taxon-name-part-type="genus" reg="Quasigraptocleptes">Quasigraptocleptes</tp:taxon-name-part><tp:taxon-name-part taxon-name-part-type="species" reg="maracristinae">maracristinae</tp:taxon-name-part></tp:taxon-name></italic> gen. nov., sp. nov., male, thorax, lateral view <bold>52</bold> legs and wings extracted <bold>53, 54</bold> sclerite below scutellum <bold>54</bold> under higher magnification. Scale bars: 0.3 mm (<bold>52</bold>); 0.1 mm (<bold>53, 54</bold>).</p></caption><graphic xmlns:xlink="http://www.w3.org/1999/xlink" xlink:href="zookeys-1152-163_article-96058__-g011.jpg" position="float" orientation="portrait" xlink:type="simple" id="oo_822199.jpg"><uri content-type="original_file" xlink:type="simple">https://binary.pensoft.net/fig/822199</uri></graphic></fig><fig id="F12" position="float" orientation="portrait"><object-id xmlns:xlink="http://www.w3.org/1999/xlink" content-type="doi" xlink:type="simple">10.3897/zookeys.1152.96058.figures55-63</object-id><object-id xmlns:xlink="http://www.w3.org/1999/xlink" content-type="arpha" xlink:type="simple">FBB6D3CC-9397-50BB-B72B-4E1844B7654C</object-id><label>Figures 55–63.</label><caption><p><italic><tp:taxon-name><tp:taxon-name-part taxon-name-part-type="genus" reg="Quasigraptocleptes">Quasigraptocleptes</tp:taxon-name-part><tp:taxon-name-part taxon-name-part-type="species" reg="maracristinae">maracristinae</tp:taxon-name-part></tp:taxon-name></italic> gen. nov., sp. nov., males <bold>55–59</bold> thorax and first visible (s) sternite (s), ventral view <bold>60–63</bold> middle femur <bold>60–62</bold> lateral view <bold>63</bold> ventral view. Scale bars: 0.5 mm (<bold>55–59</bold>); 0.4 mm (<bold>60–63</bold>).</p></caption><graphic xmlns:xlink="http://www.w3.org/1999/xlink" xlink:href="zookeys-1152-163_article-96058__-g012.jpg" position="float" orientation="portrait" xlink:type="simple" id="oo_822200.jpg"><uri content-type="original_file" xlink:type="simple">https://binary.pensoft.net/fig/822200</uri></graphic></fig></tp:treatment-sec><tp:treatment-sec sec-type="comments" id="SECID0ERIBI"><title>Comments.</title><p>The genitalia of different males presenting a range of color variation (e.g. Figs <xref ref-type="fig" rid="F4">17–19</xref>) showed to have the same characteristics of structure (Figs <xref ref-type="fig" rid="F14">72</xref>–<xref ref-type="fig" rid="F16">87</xref>). The females were slightly larger than the males (Tables <xref ref-type="table" rid="T1">1</xref>, <xref ref-type="table" rid="T2">2</xref>). The minimum body length in females (to tip of hemelytra/tip of abdomen: 15.1/12.0) is greater than the maximum body length in males (14.0/11.0). Many of the other measurements are proportionally greater in females, in accordance with their bigger size (Tables <xref ref-type="table" rid="T1">1</xref>, <xref ref-type="table" rid="T2">2</xref>), including the antennal scape and pedicel, slightly longer than in males. One apparent exception is the basiflagellomere, which was longer in most males (5.1 to 6.5 mm in length; <italic>n</italic> = 8) than in females (5.2 to 5.3 mm in length; <italic>n</italic> = 2) and showed to be generally thicker approximately in basal half in males (maximum width: 0.2–0.4 mm) (Figs <xref ref-type="fig" rid="F4">17–19</xref>, <xref ref-type="fig" rid="F8">38–40</xref>), but thinner in females (maximum width: 0.1–0.2 mm) (Figs <xref ref-type="fig" rid="F17">88</xref>, <xref ref-type="fig" rid="F17">94</xref>). This thickened region in males is completely covered by blackish, stiff, adpressed, and short setae (Figs <xref ref-type="fig" rid="F8">38–40</xref>), which are absent in females (Fig. <xref ref-type="fig" rid="F17">94</xref>). While the males presented a wide range of variation in coloration and markings, the two females examined presented different patterns of coloration, but similar to some of the males. Also, the patches of minute, short, adpressed, thin, whitish setae, covered with a variable amount of white wax, present on sternites IV–VII and even on the basal portion of the genitalia (Fig. <xref ref-type="fig" rid="F18">97</xref>), were absent in the males, with the exception of the record of a narrow stripe of whitish setae on distal half of sternite VII, extending to the basal portion of the exposed portion of pygophore in a single male (Fig. <xref ref-type="fig" rid="F14">69</xref>). However, because the relatively low number of specimens examined, especially of females (only two), it is not possible to be sure in what extent most of these differences are intraspecific or sexually dimorphic characteristics. Similarly, in relation to coloration, only the examination of more specimens of both sexes will allow ascertaining the range of variation and if there is any sexual dimorphism.</p><fig id="F13" position="float" orientation="portrait"><object-id xmlns:xlink="http://www.w3.org/1999/xlink" content-type="doi" xlink:type="simple">10.3897/zookeys.1152.96058.figures64-67</object-id><object-id xmlns:xlink="http://www.w3.org/1999/xlink" content-type="arpha" xlink:type="simple">32161AF5-375C-57DB-932A-21D04722B4E2</object-id><label>Figures 64–67.</label><caption><p><italic><tp:taxon-name><tp:taxon-name-part taxon-name-part-type="genus" reg="Quasigraptocleptes">Quasigraptocleptes</tp:taxon-name-part><tp:taxon-name-part taxon-name-part-type="species" reg="maracristinae">maracristinae</tp:taxon-name-part></tp:taxon-name></italic> gen. nov., sp. nov., males <bold>64–66</bold> hind leg, lateral view. <bold>67</bold> abdomen, ventral view. Scale bars: 0.5 mm (<bold>64–67</bold>).</p></caption><graphic xmlns:xlink="http://www.w3.org/1999/xlink" xlink:href="zookeys-1152-163_article-96058__-g013.jpg" position="float" orientation="portrait" xlink:type="simple" id="oo_822201.jpg"><uri content-type="original_file" xlink:type="simple">https://binary.pensoft.net/fig/822201</uri></graphic></fig><fig id="F14" position="float" orientation="portrait"><object-id xmlns:xlink="http://www.w3.org/1999/xlink" content-type="doi" xlink:type="simple">10.3897/zookeys.1152.96058.figures68-77</object-id><object-id xmlns:xlink="http://www.w3.org/1999/xlink" content-type="arpha" xlink:type="simple">954146C8-41E8-5FB2-880E-28E66182CB05</object-id><label>Figures 68–77.</label><caption><p><italic><tp:taxon-name><tp:taxon-name-part taxon-name-part-type="genus" reg="Quasigraptocleptes">Quasigraptocleptes</tp:taxon-name-part><tp:taxon-name-part taxon-name-part-type="species" reg="maracristinae">maracristinae</tp:taxon-name-part></tp:taxon-name></italic> gen. nov., sp. nov., males <bold>68–71</bold> abdomen and apical portion of membrane of hemelytra, ventral view <bold>72–76</bold> ventral view <bold>72, 73</bold> apex of abdomen with pygophore in situ, black arrows point to distal margin of segment VIII <bold>74</bold> medial process of pygophore <bold>75, 76</bold> lateral portion of pygophore and left paramere <bold>77</bold> pygophore without parameres, schematic outline, dorsal view. Abbreviations: <bold>db</bold>: dorsal bridge; <bold>mp</bold>: medial process of pygophore; <bold>pa</bold>: paramere. Scale bars: 0.5 mm (<bold>68–71, 77</bold>); 0.2 mm (<bold>72</bold>); 0.1 mm (<bold>73–76</bold>).</p></caption><graphic xmlns:xlink="http://www.w3.org/1999/xlink" xlink:href="zookeys-1152-163_article-96058__-g014.jpg" position="float" orientation="portrait" xlink:type="simple" id="oo_822202.jpg"><uri content-type="original_file" xlink:type="simple">https://binary.pensoft.net/fig/822202</uri></graphic></fig><fig id="F15" position="float" orientation="portrait"><object-id xmlns:xlink="http://www.w3.org/1999/xlink" content-type="doi" xlink:type="simple">10.3897/zookeys.1152.96058.figures78-81</object-id><object-id xmlns:xlink="http://www.w3.org/1999/xlink" content-type="arpha" xlink:type="simple">035FC98B-CDE7-56DA-9120-06B2FA2869B7</object-id><label>Figures 78–81.</label><caption><p><italic><tp:taxon-name><tp:taxon-name-part taxon-name-part-type="genus" reg="Quasigraptocleptes">Quasigraptocleptes</tp:taxon-name-part><tp:taxon-name-part taxon-name-part-type="species" reg="maracristinae">maracristinae</tp:taxon-name-part></tp:taxon-name></italic> gen. nov., sp. nov., male genitalia <bold>78–80</bold> phallus <bold>78</bold> dorsal view <bold>79</bold> lateral view <bold>80</bold> ventral view <bold>81</bold> dorsal phallothecal plate and struts, dorsal view. Abbreviations: <bold>ba</bold>: basal plate arm; <bold>bb</bold>: basal plate bridge; <bold>dp</bold>: dorsal phallothecal plate; <bold>fp</bold>: flat process of endosoma; <bold>m</bold>: median process of endosoma; <bold>pd</bold>: pedicel; <bold>sl</bold>: sclerotized subtriangular lobe of endosoma wall; <bold>sn</bold>: not sclerotized lobe; <bold>sp</bold>: small sclerotized portion; <bold>st</bold>: strut; <bold>u</bold>: U-shaped process of endosoma. Scale bars: 0.2 mm (<bold>78–80</bold>); 0.1 mm (<bold>81</bold>).</p></caption><graphic xmlns:xlink="http://www.w3.org/1999/xlink" xlink:href="zookeys-1152-163_article-96058__-g015.jpg" position="float" orientation="portrait" xlink:type="simple" id="oo_822203.jpg"><uri content-type="original_file" xlink:type="simple">https://binary.pensoft.net/fig/822203</uri></graphic></fig></tp:treatment-sec><tp:treatment-sec sec-type="distribution" id="SECID0EBPBI"><title>Distribution.</title><p>Brazil, in states of Minas Gerais and Paraná.</p></tp:treatment-sec><tp:treatment-sec sec-type="etymology" id="SECID0EGPBI"><title>Etymology.</title><p>The new species is named in honor of Dr. Mara Cristina Pinto (Faculty of Pharmaceutical Sciences, UNESP, Araraquara, São Paulo, Brazil), a friend and eternal mentor of the second author (JO), as a tribute and recognition for her contributions to the studies of Medical Entomology, especially those on sandflies and also for all her meritorious performance as a teacher and knowledge as a transforming agent. The taxon’s homage is a way of rewarding all her remarkable contributions to Brazilian entomology which she has been studying for more than 33 years.</p></tp:treatment-sec><tp:treatment-sec sec-type="comments" id="SECID0ELPBI"><title>Comments.</title><p>The variation in color and number and extension of pale markings recorded among the specimens of <italic><tp:taxon-name><tp:taxon-name-part taxon-name-part-type="genus" reg="Quasigraptocleptes">Q.</tp:taxon-name-part><tp:taxon-name-part taxon-name-part-type="species" reg="maracristinae">maracristinae</tp:taxon-name-part></tp:taxon-name></italic> sp. nov. studied here are considered as intra-specific variability. It is in accordance with the intraspecific variation in color, occasionally at extreme range, previously documented in many harpactorines (e.g., <xref ref-type="bibr" rid="B50">Stål 1872</xref>; <xref ref-type="bibr" rid="B4">Champion 1899</xref>; <xref ref-type="bibr" rid="B14">Gil-Santana 2008</xref>, <xref ref-type="bibr" rid="B17">2022</xref>; <xref ref-type="bibr" rid="B54">Zhang et al. 2016</xref>), including in some wasp-mimicking <tp:taxon-name><tp:taxon-name-part taxon-name-part-type="tribe">Harpactorini</tp:taxon-name-part></tp:taxon-name> (<xref ref-type="bibr" rid="B4">Champion 1899</xref>; <xref ref-type="bibr" rid="B20">Gil-Santana et al. 2013</xref>, <xref ref-type="bibr" rid="B22">2017</xref>).</p><p>The wax-like substance was sometimes absent from portions where it was observed on other specimens. It may be lost during the manipulation of the individuals, which may also include loss of the thin fragile setae associated with it (HRG-S pers. obs.; <xref ref-type="bibr" rid="B22">Gil-Santana et al. 2017</xref>). Body parts covered with patches of setae with whitish wax-like material have been registered in some <tp:taxon-name><tp:taxon-name-part taxon-name-part-type="tribe">Harpactorini</tp:taxon-name-part></tp:taxon-name> species, such as <italic><tp:taxon-name><tp:taxon-name-part taxon-name-part-type="genus" reg="Cosmoclopius">Cosmoclopius</tp:taxon-name-part><tp:taxon-name-part taxon-name-part-type="species" reg="curacavensis">curacavensis</tp:taxon-name-part></tp:taxon-name></italic> Cobben &amp; Wygodzinsky, 1975 (<xref ref-type="bibr" rid="B5">Cobben and Wygodzinsky 1975</xref>), <italic><tp:taxon-name><tp:taxon-name-part taxon-name-part-type="genus" reg="Harpactor">Harpactor</tp:taxon-name-part><tp:taxon-name-part taxon-name-part-type="species" reg="angulosus">angulosus</tp:taxon-name-part></tp:taxon-name></italic> (Lepeletier &amp; Serville, 1825) (<xref ref-type="bibr" rid="B38">Pikart et al. 2014</xref>), various species of <italic><tp:taxon-name><tp:taxon-name-part taxon-name-part-type="genus" reg="Heza">Heza</tp:taxon-name-part></tp:taxon-name></italic> Amyot &amp; Serville, 1843 (<xref ref-type="bibr" rid="B33">Maldonado 1976</xref>), <italic><tp:taxon-name><tp:taxon-name-part taxon-name-part-type="genus" reg="Sphedanolestes">Sphedanolestes</tp:taxon-name-part><tp:taxon-name-part taxon-name-part-type="species" reg="zhengi">zhengi</tp:taxon-name-part></tp:taxon-name></italic> Zhao, Ren, Wang &amp; Cai, 2015 (<xref ref-type="bibr" rid="B55">Zhao et al. 2015</xref>), and <italic><tp:taxon-name><tp:taxon-name-part taxon-name-part-type="genus" reg="Parahiranetis">Parahiranetis</tp:taxon-name-part><tp:taxon-name-part taxon-name-part-type="species" reg="salgadoi">salgadoi</tp:taxon-name-part></tp:taxon-name></italic> (<xref ref-type="bibr" rid="B22">Gil-Santana et al. 2017</xref>). It is noteworthy that the wax-like substance may be absent when specimens are examined and described, and thus the extent of their existence may remain unknown (<xref ref-type="bibr" rid="B22">Gil-Santana et al. 2017</xref>). Similarly, records of the presence or absence of a wax-like substance may be an additional feature of systematic or taxonomic importance, in the same way as suggested for the “extensive sericeous areas on the abdominal sterna” of <italic><tp:taxon-name><tp:taxon-name-part taxon-name-part-type="genus" reg="Heza">Heza</tp:taxon-name-part><tp:taxon-name-part taxon-name-part-type="species" reg="ventralis">ventralis</tp:taxon-name-part></tp:taxon-name></italic> Stål, 1872 (<xref ref-type="bibr" rid="B33">Maldonado 1976</xref>). Therefore, as stressed by <xref ref-type="bibr" rid="B22">Gil-Santana et al. (2017)</xref>, future studies on <tp:taxon-name><tp:taxon-name-part taxon-name-part-type="tribe">Harpactorini</tp:taxon-name-part></tp:taxon-name> should include careful handling of the specimens after collection, to avoid unintentional removal of these substances from their bodies. It is also recommended that this information should be included in the records and/or descriptions whenever present.</p><p>Differences in the structure and vestiture of the basiflagellomere were clear-cut enough to be considered sexually dimorphic in <italic><tp:taxon-name><tp:taxon-name-part taxon-name-part-type="genus" reg="Quasigraptocleptes">Q.</tp:taxon-name-part><tp:taxon-name-part taxon-name-part-type="species" reg="maracristinae">maracristinae</tp:taxon-name-part></tp:taxon-name></italic> sp. nov. Despite the small number of females, adults can be sexed readily with the naked eye, by observing the basiflagellomeres of their antennae. The females examined were larger than males in many of the morphological characteristics measured, what can be confirmed by studying more specimens in the future. In any case, the two sexual differences pointed out in <italic><tp:taxon-name><tp:taxon-name-part taxon-name-part-type="genus" reg="Quasigraptocleptes">Q.</tp:taxon-name-part><tp:taxon-name-part taxon-name-part-type="species" reg="maracristinae">maracristinae</tp:taxon-name-part></tp:taxon-name></italic> sp. nov. (i.e., females larger than males and the latter with basiflagellomere thickened) are concordant with several observations in the literature (<xref ref-type="bibr" rid="B4">Champion 1899</xref>; <xref ref-type="bibr" rid="B36">Martin-Park et al. 2012</xref>; <xref ref-type="bibr" rid="B20">Gil-Santana et al. 2013</xref>, <xref ref-type="bibr" rid="B22">2017</xref>; <xref ref-type="bibr" rid="B16">Gil-Santana 2016</xref>). Additionally, the thickened portion of the basiflagellomere in males was completely covered by short, stiff, adpressed, blackish setae, which were absent in females. Although fewer females were examined, their coloration showed similar patterns of variation of some of the males, therefore only with the examination of more specimens will be possible to ascertain possible sexual variation in coloration patterns. Yet, in the females, patches of minute, short, adpressed, thin, whitish setae, covered with a variable amount of white wax, were present on sternites IV–VII and even on the basal portion of the genitalia, while in the males they were absent (with the exception of a single male in which only a narrow stripe of whitish setae was present on distal half of sternite VII, extending to the basal portion of the exposed portion of pygophore). In other wasp-mimicking harpactorines, such as <italic><tp:taxon-name><tp:taxon-name-part taxon-name-part-type="genus" reg="Parahiranetis">Parahiranetis</tp:taxon-name-part><tp:taxon-name-part taxon-name-part-type="species" reg="salgadoi">salgadoi</tp:taxon-name-part></tp:taxon-name></italic>, similar patches of setae covered with white wax on sternites were observed in both sexes (<xref ref-type="bibr" rid="B22">Gil-Santana et al. 2017</xref>). Therefore, it is necessary to examine more specimens in order to ascertain if the absence/presence of these patches on sternites in males and females of <italic><tp:taxon-name><tp:taxon-name-part taxon-name-part-type="genus" reg="Quasigraptocleptes">Q.</tp:taxon-name-part><tp:taxon-name-part taxon-name-part-type="species" reg="maracristinae">maracristinae</tp:taxon-name-part></tp:taxon-name></italic> sp. nov., respectively, expresses another sexual dimorphism or if it is merely an inter-individual variation.</p><p>In the male genitalia, while the variation in color of the pygophore (Figs <xref ref-type="fig" rid="F13">67</xref>–<xref ref-type="fig" rid="F14">72</xref>) is compatible with the general intra-specific variability in coloration, the uniformity of the other characteristics (Figs <xref ref-type="fig" rid="F14">72</xref>–<xref ref-type="fig" rid="F16">87</xref>) is in accordance with the assumption that all specimens belong to the same species.</p><p>Yet, the male genitalia of <italic><tp:taxon-name><tp:taxon-name-part taxon-name-part-type="genus" reg="Quasigraptocleptes">Q.</tp:taxon-name-part><tp:taxon-name-part taxon-name-part-type="species" reg="maracristinae">maracristinae</tp:taxon-name-part></tp:taxon-name></italic> sp. nov. showed similarities to those of <italic><tp:taxon-name><tp:taxon-name-part taxon-name-part-type="genus" reg="Graptocleptes">G.</tp:taxon-name-part><tp:taxon-name-part taxon-name-part-type="species" reg="bicolor">bicolor</tp:taxon-name-part></tp:taxon-name></italic> (<xref ref-type="bibr" rid="B20">Gil-Santana et al. 2013</xref>), <italic><tp:taxon-name><tp:taxon-name-part taxon-name-part-type="genus" reg="Hiranetis">H.</tp:taxon-name-part><tp:taxon-name-part taxon-name-part-type="species" reg="atra">atra</tp:taxon-name-part></tp:taxon-name></italic> (<xref ref-type="bibr" rid="B16">Gil-Santana 2016</xref>), and <italic><tp:taxon-name><tp:taxon-name-part taxon-name-part-type="genus" reg="Parahiranetis">P.</tp:taxon-name-part><tp:taxon-name-part taxon-name-part-type="species" reg="salgadoi">salgadoi</tp:taxon-name-part></tp:taxon-name></italic> (<xref ref-type="bibr" rid="B22">Gil-Santana et al. 2017</xref>), such as: - parameres similar in shape and somewhat similar in vestiture; - pygophore with a somewhat large medial process that is medially rounded at the apex, but in <italic><tp:taxon-name><tp:taxon-name-part taxon-name-part-type="genus" reg="Graptocleptes">G.</tp:taxon-name-part><tp:taxon-name-part taxon-name-part-type="species" reg="bicolor">bicolor</tp:taxon-name-part></tp:taxon-name></italic> and <italic><tp:taxon-name><tp:taxon-name-part taxon-name-part-type="genus" reg="Hiranetis">H.</tp:taxon-name-part><tp:taxon-name-part taxon-name-part-type="species" reg="atra">atra</tp:taxon-name-part></tp:taxon-name></italic> it is subtriangular in shape, while in <italic><tp:taxon-name><tp:taxon-name-part taxon-name-part-type="genus" reg="Parahiranetis">P.</tp:taxon-name-part><tp:taxon-name-part taxon-name-part-type="species" reg="salgadoi">salgadoi</tp:taxon-name-part></tp:taxon-name></italic> and <italic><tp:taxon-name><tp:taxon-name-part taxon-name-part-type="genus" reg="Quasigraptocleptes">Q.</tp:taxon-name-part><tp:taxon-name-part taxon-name-part-type="species" reg="maracristinae">maracristinae</tp:taxon-name-part></tp:taxon-name></italic> sp. nov. it is somewhat arrow-shaped, with the lateral margins acutely pointed (Figs <xref ref-type="fig" rid="F14">72–74</xref>); - pedicel (pd) (= basal plate extension) short; - struts with subparallel median arms and curved basal lateral arms, although with different shapes in each species; - a pair of elongate, parallel, flat, weakly sclerotized endosomal processes, although with different locations and shapes in each of these species.</p><p>The presence of a somewhat laterally expanded basal portion with small acute spines on lateral margins of the dorsal phallothecal plate was recorded in <italic><tp:taxon-name><tp:taxon-name-part taxon-name-part-type="genus" reg="Parahiranetis">P.</tp:taxon-name-part><tp:taxon-name-part taxon-name-part-type="species" reg="salgadoi">salgadoi</tp:taxon-name-part></tp:taxon-name></italic> and <italic><tp:taxon-name><tp:taxon-name-part taxon-name-part-type="genus" reg="Quasigraptocleptes">Q.</tp:taxon-name-part><tp:taxon-name-part taxon-name-part-type="species" reg="maracristinae">maracristinae</tp:taxon-name-part></tp:taxon-name></italic> sp. nov. U-shaped and median subspherical endosomal processes very similar to those of <italic><tp:taxon-name><tp:taxon-name-part taxon-name-part-type="genus" reg="Quasigraptocleptes">Q.</tp:taxon-name-part><tp:taxon-name-part taxon-name-part-type="species" reg="maracristinae">maracristinae</tp:taxon-name-part></tp:taxon-name></italic> sp. nov. (Figs <xref ref-type="fig" rid="F15">80</xref>, <xref ref-type="fig" rid="F16">87</xref>) were recorded in <italic><tp:taxon-name><tp:taxon-name-part taxon-name-part-type="genus" reg="Hiranetis">H.</tp:taxon-name-part><tp:taxon-name-part taxon-name-part-type="species" reg="atra">atra</tp:taxon-name-part></tp:taxon-name></italic> and <italic><tp:taxon-name><tp:taxon-name-part taxon-name-part-type="genus" reg="Parahiranetis">P.</tp:taxon-name-part><tp:taxon-name-part taxon-name-part-type="species" reg="salgadoi">salgadoi</tp:taxon-name-part></tp:taxon-name></italic>. Yet, variable, different, or not well evident spiny lobes or portions of endosoma wall were recorded in each of these species, making their comparison difficult.</p><fig id="F16" position="float" orientation="portrait"><object-id xmlns:xlink="http://www.w3.org/1999/xlink" content-type="doi" xlink:type="simple">10.3897/zookeys.1152.96058.figures82-87</object-id><object-id xmlns:xlink="http://www.w3.org/1999/xlink" content-type="arpha" xlink:type="simple">25EE6621-7AB8-51A0-B3BA-C97A6EFC3D0E</object-id><label>Figures 82–87.</label><caption><p><italic><tp:taxon-name><tp:taxon-name-part taxon-name-part-type="genus" reg="Quasigraptocleptes">Quasigraptocleptes</tp:taxon-name-part><tp:taxon-name-part taxon-name-part-type="species" reg="maracristinae">maracristinae</tp:taxon-name-part></tp:taxon-name></italic> gen. nov., sp. nov., male genitalia <bold>82–86</bold> dorsal view <bold>82</bold> articulatory apparatus <bold>83</bold> phallus, middle portion <bold>84</bold> flat processes of endosoma <bold>85</bold> phallus, apical portion <bold>86</bold> apical subtriangular lobes of endosoma wall; <bold>87</bold> U-shaped and median processes of endosoma, ventral view. Abbreviations: <bold>ba</bold>: basal plate arm; <bold>bb</bold>: basal plate bridge; <bold>fp</bold>: flat process of endosoma; <bold>m</bold>: median process of endosoma; <bold>pd</bold>: pedicel; <bold>sl</bold>: sclerotized subtriangular lobe of endosoma wall; <bold>sn</bold>: not sclerotized lobe; <bold>sp</bold>: small sclerotized portion; <bold>u</bold>: U-shaped process of endosoma. Scale bars: 0.2 mm (<bold>82, 87</bold>); 0.1 mm (<bold>83–86</bold>).</p></caption><graphic xmlns:xlink="http://www.w3.org/1999/xlink" xlink:href="zookeys-1152-163_article-96058__-g016.jpg" position="float" orientation="portrait" xlink:type="simple" id="oo_822204.jpg"><uri content-type="original_file" xlink:type="simple">https://binary.pensoft.net/fig/822204</uri></graphic></fig><fig id="F17" position="float" orientation="portrait"><object-id xmlns:xlink="http://www.w3.org/1999/xlink" content-type="doi" xlink:type="simple">10.3897/zookeys.1152.96058.figures88-94</object-id><object-id xmlns:xlink="http://www.w3.org/1999/xlink" content-type="arpha" xlink:type="simple">151A54D4-0E7A-59AD-BECC-2ABC058AC5FE</object-id><label>Figures 88–94.</label><caption><p><italic><tp:taxon-name><tp:taxon-name-part taxon-name-part-type="genus" reg="Quasigraptocleptes">Quasigraptocleptes</tp:taxon-name-part><tp:taxon-name-part taxon-name-part-type="species" reg="maracristinae">maracristinae</tp:taxon-name-part></tp:taxon-name></italic> gen. nov., sp. nov., females <bold>88–89</bold> dorsal view. <bold>89</bold> head and anterolateral angles of pronotum <bold>90</bold> head, anterolateral view <bold>91</bold> left postantennal spine (pointed by an arrow), inner surface, lateral view <bold>92–94</bold> antennal segments, dorsal view <bold>92</bold> scape and pedicel <bold>93</bold> apex of scape, pedicel and basal portion of basiflagellomere <bold>94</bold> basiflagellomere. Scale bars: 5.0 mm (<bold>88</bold>); 0.5 mm (<bold>89, 92–94</bold>); 0.2 mm (<bold>90</bold>); 0.1 mm (<bold>91</bold>).</p></caption><graphic xmlns:xlink="http://www.w3.org/1999/xlink" xlink:href="zookeys-1152-163_article-96058__-g017.jpg" position="float" orientation="portrait" xlink:type="simple" id="oo_822205.jpg"><uri content-type="original_file" xlink:type="simple">https://binary.pensoft.net/fig/822205</uri></graphic></fig><fig id="F18" position="float" orientation="portrait"><object-id xmlns:xlink="http://www.w3.org/1999/xlink" content-type="doi" xlink:type="simple">10.3897/zookeys.1152.96058.figures95-100</object-id><object-id xmlns:xlink="http://www.w3.org/1999/xlink" content-type="arpha" xlink:type="simple">1AD46AE1-47C8-515B-96C0-B7F8F6C461D6</object-id><label>Figures 95–100.</label><caption><p><italic><tp:taxon-name><tp:taxon-name-part taxon-name-part-type="genus" reg="Quasigraptocleptes">Quasigraptocleptes</tp:taxon-name-part><tp:taxon-name-part taxon-name-part-type="species" reg="maracristinae">maracristinae</tp:taxon-name-part></tp:taxon-name></italic> gen. nov., sp. nov., female <bold>95</bold> postocular portion of head, pronotum and basal portion of scutellum, dorsal view <bold>96–99</bold> ventral view <bold>96</bold> thorax and first visible sternites <bold>97</bold> abdomen <bold>98</bold> patches of minute, short, adpressed, thin, whitish setae, covered with a variable amount of white wax on left side of sternites VI–VII <bold>99</bold> main portion of the patch of left side of sternite VI in higher magnification <bold>100</bold> female genitalia, posterior view. Scale bars: 0.5 mm (<bold>95–97</bold>); 0.1 mm (<bold>98–100</bold>).</p></caption><graphic xmlns:xlink="http://www.w3.org/1999/xlink" xlink:href="zookeys-1152-163_article-96058__-g018.jpg" position="float" orientation="portrait" xlink:type="simple" id="oo_822206.jpg"><uri content-type="original_file" xlink:type="simple">https://binary.pensoft.net/fig/822206</uri></graphic></fig><p>On the other hand, the general shape and peculiarities of the dorsal phallothecal plate were different in all species (<xref ref-type="bibr" rid="B20">Gil-Santana et al. 2013</xref>; <xref ref-type="bibr" rid="B16">Gil-Santana 2016</xref>; <xref ref-type="bibr" rid="B22">Gil-Santana et al. 2017</xref>; this study).</p><p>Thus, in agreement with previous studies (<xref ref-type="bibr" rid="B6">Elkins 1954a</xref>, <xref ref-type="bibr" rid="B7">b</xref>; <xref ref-type="bibr" rid="B23">Hart 1975</xref>, <xref ref-type="bibr" rid="B24">1986</xref>, <xref ref-type="bibr" rid="B25">1987</xref>; <xref ref-type="bibr" rid="B13">Forero et al. 2008</xref>; <xref ref-type="bibr" rid="B54">Zhang et al. 2016</xref>), the features of the male genitalia of <italic><tp:taxon-name><tp:taxon-name-part taxon-name-part-type="genus" reg="Quasigraptocleptes">Q.</tp:taxon-name-part><tp:taxon-name-part taxon-name-part-type="species" reg="maracristinae">maracristinae</tp:taxon-name-part></tp:taxon-name></italic> sp. nov. that should especially be taken into consideration for comparative purposes are the shape of the medial process of the pygophore and the features of the dorsal phallothecal plate.</p></tp:treatment-sec><ref-list><ref id="B50"><mixed-citation xmlns:xlink="http://www.w3.org/1999/xlink" xlink:type="simple"><person-group><name name-style="western"><surname>Stål</surname><given-names>C</given-names></name></person-group> (<year>1872</year>) <article-title>Enumeratio Hemipterorum. Bidrag till en företeckning öfver alla hittils kända <tp:taxon-name><tp:taxon-name-part taxon-name-part-type="order">Hemiptera</tp:taxon-name-part></tp:taxon-name>, jemte systematiska meddelanden. 2.</article-title><source>Kongliga Svenska Vetenskaps-Akademiens Handlingar</source><volume>10</volume>(<issue>4</issue>): <fpage>1</fpage>–<lpage>159</lpage>.</mixed-citation></ref><ref id="B4"><mixed-citation xmlns:xlink="http://www.w3.org/1999/xlink" xlink:type="simple"><person-group><name name-style="western"><surname>Champion</surname><given-names>GC</given-names></name></person-group> (<year>1899</year>) <article-title><tp:taxon-name><tp:taxon-name-part taxon-name-part-type="class">Insecta</tp:taxon-name-part></tp:taxon-name><tp:taxon-name><tp:taxon-name-part taxon-name-part-type="order">Rhynchota</tp:taxon-name-part></tp:taxon-name>. <tp:taxon-name><tp:taxon-name-part taxon-name-part-type="order">Hemiptera</tp:taxon-name-part></tp:taxon-name>-<tp:taxon-name><tp:taxon-name-part taxon-name-part-type="suborder">Heteroptera</tp:taxon-name-part></tp:taxon-name>, Vol II.</article-title> In: <person-group><name name-style="western"><surname>Godman</surname><given-names>FD</given-names></name><name name-style="western"><surname>Salvin</surname><given-names>O</given-names></name></person-group> (<role>Eds</role>) <issue-title>Biologia Centrali Americana.</issue-title><source>Taylor and Francis, London</source>, <fpage>193</fpage>–<lpage>304</lpage>.</mixed-citation></ref><ref id="B14"><mixed-citation xmlns:xlink="http://www.w3.org/1999/xlink" xlink:type="simple"><person-group><name name-style="western"><surname>Gil-Santana</surname><given-names>HR</given-names></name></person-group> (<year>2008</year>) <article-title>New records, and nomenclatural and biological notes on <tp:taxon-name><tp:taxon-name-part taxon-name-part-type="family">Reduviidae</tp:taxon-name-part></tp:taxon-name> (<tp:taxon-name><tp:taxon-name-part taxon-name-part-type="order">Hemiptera</tp:taxon-name-part></tp:taxon-name>: <tp:taxon-name><tp:taxon-name-part taxon-name-part-type="suborder">Heteroptera</tp:taxon-name-part></tp:taxon-name>) from Bolivia and Brazil.</article-title><source>Zootaxa</source><volume>1785</volume>(<issue>1</issue>): <fpage>43</fpage>–<lpage>53</lpage>. <ext-link xlink:type="simple" ext-link-type="doi" xlink:href="10.11646/zootaxa.1785.1.2">https://doi.org/10.11646/zootaxa.1785.1.2</ext-link></mixed-citation></ref><ref id="B17"><mixed-citation xmlns:xlink="http://www.w3.org/1999/xlink" xlink:type="simple"><person-group><name name-style="western"><surname>Gil-Santana</surname><given-names>HR</given-names></name></person-group> (<year>2022</year>) <article-title>New records, taxonomic notes, and the description of a new species of <tp:taxon-name><tp:taxon-name-part taxon-name-part-type="subfamily">Harpactorinae</tp:taxon-name-part></tp:taxon-name> (<tp:taxon-name><tp:taxon-name-part taxon-name-part-type="order">Hemiptera</tp:taxon-name-part></tp:taxon-name>: <tp:taxon-name><tp:taxon-name-part taxon-name-part-type="suborder">Heteroptera</tp:taxon-name-part></tp:taxon-name>: <tp:taxon-name><tp:taxon-name-part taxon-name-part-type="family">Reduviidae</tp:taxon-name-part></tp:taxon-name>) from French Guiana.</article-title><source>Zootaxa</source><volume>5105</volume>(<issue>3</issue>): <fpage>381</fpage>–<lpage>400</lpage>. <ext-link xlink:type="simple" ext-link-type="doi" xlink:href="10.11646/zootaxa.5105.3.3">https://doi.org/10.11646/zootaxa.5105.3.3</ext-link></mixed-citation></ref><ref id="B54"><mixed-citation xmlns:xlink="http://www.w3.org/1999/xlink" xlink:type="simple"><person-group><name name-style="western"><surname>Zhang</surname><given-names>G</given-names></name><name name-style="western"><surname>Hart</surname><given-names>ER</given-names></name><name name-style="western"><surname>Weirauch</surname><given-names>C</given-names></name></person-group> (<year>2016</year>) A taxonomic monograph of the assassin bug genus <italic><tp:taxon-name><tp:taxon-name-part taxon-name-part-type="genus">Zelus</tp:taxon-name-part></tp:taxon-name></italic> Fabricius (<tp:taxon-name><tp:taxon-name-part taxon-name-part-type="order">Hemiptera</tp:taxon-name-part></tp:taxon-name>: <tp:taxon-name><tp:taxon-name-part taxon-name-part-type="family">Reduviidae</tp:taxon-name-part></tp:taxon-name>): 71 species based on 10,000 specimens. <ext-link xlink:type="simple" ext-link-type="doi" xlink:href="10.3897/BDJ.4.e8150">https://doi.org/10.3897/BDJ.4.e8150</ext-link></mixed-citation></ref><ref id="B20"><mixed-citation xmlns:xlink="http://www.w3.org/1999/xlink" xlink:type="simple"><person-group><name name-style="western"><surname>Gil-Santana</surname><given-names>HR</given-names></name><name name-style="western"><surname>Davranoglou</surname><given-names>L-R</given-names></name><name name-style="western"><surname>Neves</surname><given-names>JA</given-names></name></person-group> (<year>2013</year>) <article-title>A new synonym of <italic><tp:taxon-name><tp:taxon-name-part taxon-name-part-type="genus">Graptocleptes</tp:taxon-name-part><tp:taxon-name-part taxon-name-part-type="species">bicolor</tp:taxon-name-part></tp:taxon-name></italic> (Burmeister), with taxonomical notes (<tp:taxon-name><tp:taxon-name-part taxon-name-part-type="order">Hemiptera</tp:taxon-name-part></tp:taxon-name>: <tp:taxon-name><tp:taxon-name-part taxon-name-part-type="suborder">Heteroptera</tp:taxon-name-part></tp:taxon-name>: <tp:taxon-name><tp:taxon-name-part taxon-name-part-type="family">Reduviidae</tp:taxon-name-part></tp:taxon-name>: <tp:taxon-name><tp:taxon-name-part taxon-name-part-type="tribe">Harpactorini</tp:taxon-name-part></tp:taxon-name>).</article-title><source>Zootaxa</source><volume>3700</volume>: <fpage>348</fpage>–<lpage>360</lpage>. <ext-link xlink:type="simple" ext-link-type="doi" xlink:href="10.11646/zootaxa.3700.3.2">https://doi.org/10.11646/zootaxa.3700.3.2</ext-link></mixed-citation></ref><ref id="B22"><mixed-citation xmlns:xlink="http://www.w3.org/1999/xlink" xlink:type="simple"><person-group><name name-style="western"><surname>Gil-Santana</surname><given-names>HR</given-names></name><name name-style="western"><surname>Salomão</surname><given-names>AT</given-names></name><name name-style="western"><surname>Oliveira</surname><given-names>J</given-names></name></person-group> (<year>2017</year>) <article-title>First description of the male and redescription of the female of <italic><tp:taxon-name><tp:taxon-name-part taxon-name-part-type="genus">Parahiranetis</tp:taxon-name-part><tp:taxon-name-part taxon-name-part-type="species">salgadoi</tp:taxon-name-part></tp:taxon-name></italic> Gil-Santana (<tp:taxon-name><tp:taxon-name-part taxon-name-part-type="order">Hemiptera</tp:taxon-name-part></tp:taxon-name>, <tp:taxon-name><tp:taxon-name-part taxon-name-part-type="family">Reduviidae</tp:taxon-name-part></tp:taxon-name>, <tp:taxon-name><tp:taxon-name-part taxon-name-part-type="subfamily">Harpactorinae</tp:taxon-name-part></tp:taxon-name>).</article-title><source>ZooKeys</source><volume>671</volume>: <fpage>19</fpage>–<lpage>48</lpage>. <ext-link xlink:type="simple" ext-link-type="doi" xlink:href="10.3897/zookeys.671.11985">https://doi.org/10.3897/zookeys.671.11985</ext-link></mixed-citation></ref><ref id="B5"><mixed-citation xmlns:xlink="http://www.w3.org/1999/xlink" xlink:type="simple"><person-group><name name-style="western"><surname>Cobben</surname><given-names>RH</given-names></name><name name-style="western"><surname>Wygodzinsky</surname><given-names>P</given-names></name></person-group> (<year>1975</year>) <article-title>The <tp:taxon-name><tp:taxon-name-part taxon-name-part-type="suborder">Heteroptera</tp:taxon-name-part></tp:taxon-name> of the Netherlands Antilles – IX. <tp:taxon-name><tp:taxon-name-part taxon-name-part-type="family">Reduviidae</tp:taxon-name-part></tp:taxon-name> (Assassin Bugs).</article-title><source>Studies on the Fauna of Curaçao and other Caribbean Islands</source><volume>48</volume>: <fpage>1</fpage>–<lpage>62</lpage>.</mixed-citation></ref><ref id="B38"><mixed-citation xmlns:xlink="http://www.w3.org/1999/xlink" xlink:type="simple"><person-group><name name-style="western"><surname>Pikart</surname><given-names>TG</given-names></name><name name-style="western"><surname>Souza</surname><given-names>GK</given-names></name><name name-style="western"><surname>Ribeiro</surname><given-names>RC</given-names></name><name name-style="western"><surname>Zanuncio</surname><given-names>JC</given-names></name><name name-style="western"><surname>Serrão</surname><given-names>JE</given-names></name></person-group> (<year>2014</year>) <article-title>Epidermis associated with wax secretion in the <italic><tp:taxon-name><tp:taxon-name-part taxon-name-part-type="genus">Harpactor</tp:taxon-name-part><tp:taxon-name-part taxon-name-part-type="species">angulosus</tp:taxon-name-part></tp:taxon-name></italic> (<tp:taxon-name><tp:taxon-name-part taxon-name-part-type="order">Hemiptera</tp:taxon-name-part></tp:taxon-name>: <tp:taxon-name><tp:taxon-name-part taxon-name-part-type="family">Reduviidae</tp:taxon-name-part></tp:taxon-name>).</article-title><source>Annals of the Entomological Society of America</source><volume>107</volume>(<issue>1</issue>): <fpage>227</fpage>–<lpage>233</lpage>. <ext-link xlink:type="simple" ext-link-type="doi" xlink:href="10.1603/AN13003">https://doi.org/10.1603/AN13003</ext-link></mixed-citation></ref><ref id="B33"><mixed-citation xmlns:xlink="http://www.w3.org/1999/xlink" xlink:type="simple"><person-group><name name-style="western"><surname>Maldonado</surname><given-names>CJ</given-names></name></person-group> (<year>1976</year>) <article-title>The genus <italic><tp:taxon-name><tp:taxon-name-part taxon-name-part-type="genus">Heza</tp:taxon-name-part></tp:taxon-name></italic> (<tp:taxon-name><tp:taxon-name-part taxon-name-part-type="order">Hemiptera</tp:taxon-name-part></tp:taxon-name>: <tp:taxon-name><tp:taxon-name-part taxon-name-part-type="family">Reduviidae</tp:taxon-name-part></tp:taxon-name>).</article-title><source>The Journal of Agriculture of the University of Puerto Rico</source><volume>60</volume>: <fpage>403</fpage>–<lpage>433</lpage>. <ext-link xlink:type="simple" ext-link-type="doi" xlink:href="10.46429/jaupr.v60i3.10533">https://doi.org/10.46429/jaupr.v60i3.10533</ext-link></mixed-citation></ref><ref id="B55"><mixed-citation xmlns:xlink="http://www.w3.org/1999/xlink" xlink:type="simple"><person-group><name name-style="western"><surname>Zhao</surname><given-names>P</given-names></name><name name-style="western"><surname>Ren</surname><given-names>S</given-names></name><name name-style="western"><surname>Wang</surname><given-names>B</given-names></name><name name-style="western"><surname>Cai</surname><given-names>W</given-names></name></person-group> (<year>2015</year>) <article-title>A new species of the genus <italic><tp:taxon-name><tp:taxon-name-part taxon-name-part-type="genus">Sphedanolestes</tp:taxon-name-part></tp:taxon-name></italic> Stål, 1866 (<tp:taxon-name><tp:taxon-name-part taxon-name-part-type="order">Hemiptera</tp:taxon-name-part></tp:taxon-name>: <tp:taxon-name><tp:taxon-name-part taxon-name-part-type="family">Reduviidae</tp:taxon-name-part></tp:taxon-name>: <tp:taxon-name><tp:taxon-name-part taxon-name-part-type="subfamily">Harpactorinae</tp:taxon-name-part></tp:taxon-name>) from China, with a key to Chinese species.</article-title><source>Zootaxa</source><volume>3985</volume>(<issue>4</issue>): <fpage>591</fpage>–<lpage>599</lpage>. <ext-link xlink:type="simple" ext-link-type="doi" xlink:href="10.11646/zootaxa.3985.4.8">https://doi.org/10.11646/zootaxa.3985.4.8</ext-link></mixed-citation></ref><ref id="B36"><mixed-citation xmlns:xlink="http://www.w3.org/1999/xlink" xlink:type="simple"><person-group><name name-style="western"><surname>Martin-Park</surname><given-names>A</given-names></name><name name-style="western"><surname>Delfín-González</surname><given-names>H</given-names></name><name name-style="western"><surname>Coscarón</surname><given-names>MC</given-names></name></person-group> (<year>2012</year>) <article-title>Revision of genus <italic><tp:taxon-name><tp:taxon-name-part taxon-name-part-type="genus">Repipta</tp:taxon-name-part></tp:taxon-name></italic> Stål, 1859 (<tp:taxon-name><tp:taxon-name-part taxon-name-part-type="order">Hemiptera</tp:taxon-name-part></tp:taxon-name>: <tp:taxon-name><tp:taxon-name-part taxon-name-part-type="suborder">Heteroptera</tp:taxon-name-part></tp:taxon-name>: <tp:taxon-name><tp:taxon-name-part taxon-name-part-type="family">Reduviidae</tp:taxon-name-part></tp:taxon-name>: <tp:taxon-name><tp:taxon-name-part taxon-name-part-type="subfamily">Harpactorinae</tp:taxon-name-part></tp:taxon-name>) with new species and distribution data.</article-title><source>Zootaxa</source><volume>3501</volume>(<issue>1</issue>): <fpage>1</fpage>–<lpage>54</lpage>. <ext-link xlink:type="simple" ext-link-type="doi" xlink:href="10.11646/zootaxa.3501.1.1">https://doi.org/10.11646/zootaxa.3501.1.1</ext-link></mixed-citation></ref><ref id="B16"><mixed-citation xmlns:xlink="http://www.w3.org/1999/xlink" xlink:type="simple"><person-group><name name-style="western"><surname>Gil-Santana</surname><given-names>HR</given-names></name></person-group> (<year>2016</year>) <article-title>First description of the male of <italic><tp:taxon-name><tp:taxon-name-part taxon-name-part-type="genus">Hiranetis</tp:taxon-name-part><tp:taxon-name-part taxon-name-part-type="species">atra</tp:taxon-name-part></tp:taxon-name></italic> Stål and new country records, with taxonomic notes on other species of <italic><tp:taxon-name><tp:taxon-name-part taxon-name-part-type="genus">Hiranetis</tp:taxon-name-part></tp:taxon-name></italic> Spinola (<tp:taxon-name><tp:taxon-name-part taxon-name-part-type="order">Hemiptera</tp:taxon-name-part></tp:taxon-name>, <tp:taxon-name><tp:taxon-name-part taxon-name-part-type="suborder">Heteroptera</tp:taxon-name-part></tp:taxon-name>, <tp:taxon-name><tp:taxon-name-part taxon-name-part-type="family">Reduviidae</tp:taxon-name-part></tp:taxon-name>, <tp:taxon-name><tp:taxon-name-part taxon-name-part-type="subfamily">Harpactorinae</tp:taxon-name-part></tp:taxon-name>).</article-title><source>ZooKeys</source><volume>605</volume>: <fpage>91</fpage>–<lpage>111</lpage>. <ext-link xlink:type="simple" ext-link-type="doi" xlink:href="10.3897/zookeys.605.8797">https://doi.org/10.3897/zookeys.605.8797</ext-link></mixed-citation></ref><ref id="B6"><mixed-citation xmlns:xlink="http://www.w3.org/1999/xlink" xlink:type="simple"><person-group><name name-style="western"><surname>Elkins</surname><given-names>JC</given-names></name></person-group> (<year>1954a</year>) <article-title>A new American Harpactorine genus (<tp:taxon-name><tp:taxon-name-part taxon-name-part-type="order">Hemiptera</tp:taxon-name-part></tp:taxon-name>, <tp:taxon-name><tp:taxon-name-part taxon-name-part-type="family">Reduviidae</tp:taxon-name-part></tp:taxon-name>).</article-title><source>Texas Reports on Biology and Medicine</source><volume>12</volume>: <fpage>39</fpage>–<lpage>48</lpage>.</mixed-citation></ref><ref id="B7"><mixed-citation xmlns:xlink="http://www.w3.org/1999/xlink" xlink:type="simple"><person-group><name name-style="western"><surname>Elkins</surname><given-names>JC</given-names></name></person-group> (<year>1954b</year>) <article-title>A synopsis of <italic><tp:taxon-name><tp:taxon-name-part taxon-name-part-type="genus">Atrachelus</tp:taxon-name-part></tp:taxon-name></italic> (<tp:taxon-name><tp:taxon-name-part taxon-name-part-type="order">Hemiptera</tp:taxon-name-part></tp:taxon-name>, <tp:taxon-name><tp:taxon-name-part taxon-name-part-type="family">Reduviidae</tp:taxon-name-part></tp:taxon-name>).</article-title><source>Proceedings of the Entomological Society of Washington</source><volume>56</volume>: <fpage>97</fpage>–<lpage>120</lpage>.</mixed-citation></ref><ref id="B23"><mixed-citation xmlns:xlink="http://www.w3.org/1999/xlink" xlink:type="simple"><person-group><name name-style="western"><surname>Hart</surname><given-names>ER</given-names></name></person-group> (<year>1975</year>) <article-title>A new species of <italic><tp:taxon-name><tp:taxon-name-part taxon-name-part-type="genus">Ischnoclopius</tp:taxon-name-part></tp:taxon-name></italic> Stål, with notes on the systematic position of the genus (<tp:taxon-name><tp:taxon-name-part taxon-name-part-type="order">Hemiptera</tp:taxon-name-part></tp:taxon-name>: <tp:taxon-name><tp:taxon-name-part taxon-name-part-type="family">Reduviidae</tp:taxon-name-part></tp:taxon-name>).</article-title><source>Proceedings of the Entomological Society of Washington</source><volume>94</volume>: <fpage>162</fpage>–<lpage>165</lpage>.</mixed-citation></ref><ref id="B24"><mixed-citation xmlns:xlink="http://www.w3.org/1999/xlink" xlink:type="simple"><person-group><name name-style="western"><surname>Hart</surname><given-names>ER</given-names></name></person-group> (<year>1986</year>) <article-title>Genus <italic><tp:taxon-name><tp:taxon-name-part taxon-name-part-type="genus">Zelus</tp:taxon-name-part></tp:taxon-name></italic> Fabricius in the United States, Canada, and Northern Mexico (<tp:taxon-name><tp:taxon-name-part taxon-name-part-type="order">Hemiptera</tp:taxon-name-part></tp:taxon-name>: <tp:taxon-name><tp:taxon-name-part taxon-name-part-type="family">Reduviidae</tp:taxon-name-part></tp:taxon-name>).</article-title><source>Annals of the Entomological Society of America</source><volume>77</volume>(<issue>3</issue>): <fpage>419</fpage>–<lpage>425</lpage>. <ext-link xlink:type="simple" ext-link-type="doi" xlink:href="10.1093/aesa/79.3.535">https://doi.org/10.1093/aesa/79.3.535</ext-link></mixed-citation></ref><ref id="B25"><mixed-citation xmlns:xlink="http://www.w3.org/1999/xlink" xlink:type="simple"><person-group><name name-style="western"><surname>Hart</surname><given-names>ER</given-names></name></person-group> (<year>1987</year>) <article-title>The genus <italic><tp:taxon-name><tp:taxon-name-part taxon-name-part-type="genus">Zelus</tp:taxon-name-part></tp:taxon-name></italic> Fabricius in the West Indies (<tp:taxon-name><tp:taxon-name-part taxon-name-part-type="order">Hemiptera</tp:taxon-name-part></tp:taxon-name>: <tp:taxon-name><tp:taxon-name-part taxon-name-part-type="family">Reduviidae</tp:taxon-name-part></tp:taxon-name>).</article-title><source>Annals of the Entomological Society of America</source><volume>80</volume>(<issue>2</issue>): <fpage>293</fpage>–<lpage>305</lpage>. <ext-link xlink:type="simple" ext-link-type="doi" xlink:href="10.1093/aesa/80.2.293">https://doi.org/10.1093/aesa/80.2.293</ext-link></mixed-citation></ref><ref id="B13"><mixed-citation xmlns:xlink="http://www.w3.org/1999/xlink" xlink:type="simple"><person-group><name name-style="western"><surname>Forero</surname><given-names>D</given-names></name><name name-style="western"><surname>Gil-Santana</surname><given-names>HR</given-names></name><name name-style="western"><surname>van Doesburg</surname><given-names>PH</given-names></name></person-group> (<year>2008</year>) <article-title>Redescription of the Neotropical genus <italic><tp:taxon-name><tp:taxon-name-part taxon-name-part-type="genus">Aristathlus</tp:taxon-name-part></tp:taxon-name></italic> (<tp:taxon-name><tp:taxon-name-part taxon-name-part-type="suborder">Heteroptera</tp:taxon-name-part></tp:taxon-name>, <tp:taxon-name><tp:taxon-name-part taxon-name-part-type="family">Reduviidae</tp:taxon-name-part></tp:taxon-name>, <tp:taxon-name><tp:taxon-name-part taxon-name-part-type="subfamily">Harpactorinae</tp:taxon-name-part></tp:taxon-name>).</article-title> In: <person-group><name name-style="western"><surname>Grozeva</surname><given-names>S</given-names></name><name name-style="western"><surname>Simov</surname><given-names>N</given-names></name></person-group> (<role>Eds</role>) <issue-title>Advances in Heteroptera research: festschrift in honor of 80th anniversary of Michail Josifov.</issue-title><source>Pensoft, Sofia-Moscow</source>, <fpage>85</fpage>–<lpage>103</lpage>.</mixed-citation></ref></ref-list></tp:taxon-treatment>
