# Supplementary material for: ﻿A new genus and a new species of wasp-mimicking Harpactorini (Hemiptera, Heteroptera, Reduviidae, Harpactorinae), with an updated key to the Neotropical genera
Source: Zookeys. 2023 Mar 9;1152:163–204. doi: 10.3897/zookeys.1152.96058 (PMC10208406; doi:10.3897/zookeys.1152.96058)
Supplement: XML Treatment for Xystonyttus ichneumoneus [file zookeys.1152.96058-treatment8.xml]

<!DOCTYPE tp:taxon-treatment
  PUBLIC "-//TaxonX//DTD Taxonomic Treatment Publishing DTD v0 20100105//EN" "tax-treatment-NSO.dtd">
<tp:taxon-treatment xmlns:tp="http://www.plazi.org/taxpub"><tp:treatment-meta><kwd-group><label>Taxon classification</label><kwd>
                <named-content content-type="kingdom">Animalia</named-content>
              </kwd><kwd>
                <named-content content-type="order">Hemiptera</named-content>
              </kwd><kwd>
                <named-content content-type="family">Reduviidae</named-content>
              </kwd></kwd-group><mixed-citation publication-type="journal"><person-group><name><surname>Gil-Santana</surname><given-names>Hélcio R.</given-names></name><name><surname>Oliveira</surname><given-names>Jader</given-names></name></person-group><article-title>﻿A new genus and a new species of wasp-mimicking <tp:taxon-name><tp:taxon-name-part taxon-name-part-type="tribe">Harpactorini</tp:taxon-name-part></tp:taxon-name> (<tp:taxon-name><tp:taxon-name-part taxon-name-part-type="order">Hemiptera</tp:taxon-name-part></tp:taxon-name>, <tp:taxon-name><tp:taxon-name-part taxon-name-part-type="suborder">Heteroptera</tp:taxon-name-part></tp:taxon-name>, <tp:taxon-name><tp:taxon-name-part taxon-name-part-type="family">Reduviidae</tp:taxon-name-part></tp:taxon-name>, <tp:taxon-name><tp:taxon-name-part taxon-name-part-type="subfamily">Harpactorinae</tp:taxon-name-part></tp:taxon-name>), with an updated key to the Neotropical genera</article-title><source>Zookeys</source><day>09</day><month>03</month><year>2023</year><volume>1152</volume><fpage>163</fpage><lpage>204</lpage><pub-id pub-id-type="doi">10.3897/zookeys.1152.96058</pub-id></mixed-citation></tp:treatment-meta><tp:nomenclature><label>﻿</label><tp:taxon-name>
              <object-id xmlns:xlink="http://www.w3.org/1999/xlink" content-type="arpha" xlink:type="simple">9505484F-D094-5FD4-AA49-7777AA95F6B0</object-id>
              <tp:taxon-name-part taxon-name-part-type="genus" reg="Xystonyttus">Xystonyttus</tp:taxon-name-part>
              <tp:taxon-name-part taxon-name-part-type="species" reg="ichneumoneus">ichneumoneus</tp:taxon-name-part>
            </tp:taxon-name><tp:taxon-authority>(Fabricius, 1803)</tp:taxon-authority><xref ref-type="fig" rid="F19">Figs 101–108</xref><tp:nomenclature-citation-list><tp:nomenclature-citation><tp:taxon-name>
                  <tp:taxon-name-part taxon-name-part-type="genus" reg="Zelus">Zelus</tp:taxon-name-part>
                  <tp:taxon-name-part taxon-name-part-type="species" reg="ichneumoneus">ichneumoneus</tp:taxon-name-part>
                </tp:taxon-name><comment>Fabricius, 1803: 286 [description; “Habitat in America meridionali”].</comment></tp:nomenclature-citation><tp:nomenclature-citation><tp:taxon-name>
                  <tp:taxon-name-part taxon-name-part-type="genus" reg="Cosmonyttus">Cosmonyttus</tp:taxon-name-part>
                  <tp:taxon-name-part taxon-name-part-type="species" reg="ichneumoneus">ichneumoneus</tp:taxon-name-part>
                </tp:taxon-name><comment>Stål, 1868: 103–104 [redescription; color varieties “a”, “b” and “c”; record from Suriname]; <xref ref-type="bibr" rid="B50">Stål 1872</xref>: 83 [catalog]; <xref ref-type="bibr" rid="B32">Lethierry and Severin 1896</xref>: 178 [catalog; cited as being from Guyana].</comment></tp:nomenclature-citation><tp:nomenclature-citation><tp:taxon-name>
                  <tp:taxon-name-part taxon-name-part-type="genus" reg="Myocoris">Myocoris</tp:taxon-name-part>
                  <tp:taxon-name-part taxon-name-part-type="species" reg="ichneumoneus">ichneumoneus</tp:taxon-name-part>
                </tp:taxon-name><comment>Walker, 1873b: 129 [catalog; record from Brazil].</comment></tp:nomenclature-citation><tp:nomenclature-citation><tp:taxon-name>
                  <tp:taxon-name-part taxon-name-part-type="genus" reg="Xystonyttus">Xystonyttus</tp:taxon-name-part>
                  <tp:taxon-name-part taxon-name-part-type="species" reg="ichneumoneus">ichneumoneus</tp:taxon-name-part>
                </tp:taxon-name><comment>Kirkaldy, 1909: 388 [type species to <tp:taxon-name><tp:taxon-name-part taxon-name-part-type="genus" reg="Xystonyttus">Xystonyttus</tp:taxon-name-part></tp:taxon-name>, new name to <tp:taxon-name><tp:taxon-name-part taxon-name-part-type="genus" reg="Cosmonyttus">Cosmonyttus</tp:taxon-name-part></tp:taxon-name> Stål, 1872]; <xref ref-type="bibr" rid="B26">Haviland 1931</xref>: 150 [record from Guyana]; <xref ref-type="bibr" rid="B53">Wygodzinsky 1949</xref>: 48 [catalog; cited as being from [British] Guyana]; <xref ref-type="bibr" rid="B34">Maldonado 1990</xref>: 324 [catalog; cited as being originally described from [British] Guyana]; <xref ref-type="bibr" rid="B19">Gil-Santana et al. 2003</xref>: 12 [comment on its etymology].</comment></tp:nomenclature-citation></tp:nomenclature-citation-list></tp:nomenclature><tp:treatment-sec sec-type="notes" id="SECID0EFLCI"><title>Notes.</title><p>The general similarity of <italic><tp:taxon-name><tp:taxon-name-part taxon-name-part-type="genus" reg="Xystonyttus">X.</tp:taxon-name-part><tp:taxon-name-part taxon-name-part-type="species" reg="ichneumoneus">ichneumoneus</tp:taxon-name-part></tp:taxon-name></italic> (Figs <xref ref-type="fig" rid="F19">101</xref>, <xref ref-type="fig" rid="F19">102</xref>, <xref ref-type="fig" rid="F19">104</xref>, <xref ref-type="fig" rid="F19">105</xref>) with ichneumonids certainly led <xref ref-type="bibr" rid="B9">Fabricius (1803)</xref> to name it as such (<xref ref-type="bibr" rid="B19">Gil-Santana et al. 2003</xref>). <xref ref-type="bibr" rid="B9">Fabricius (1803)</xref> recorded the species from South America (“America meridionali”) without specifying a country or location. The citations of Guyana (“British Guiana”) as the country from which the species was described, apparently were first stated by <xref ref-type="bibr" rid="B32">Lethierry and Severin (1896)</xref>. Possibly, it was assumed because <xref ref-type="bibr" rid="B9">Fabricius (1803)</xref> cited “Dom. Smidt. Mus. Dom. de Sehestedt” when stating about the specimens of <italic><tp:taxon-name><tp:taxon-name-part taxon-name-part-type="genus" reg="Zelus">Zelus</tp:taxon-name-part><tp:taxon-name-part taxon-name-part-type="species" reg="ichneumoneus">ichneumoneus</tp:taxon-name-part></tp:taxon-name></italic> examined by him. In fact, “most of the numerous South American species that Fabricius described and for which a certain Smidt is cited as a collector are found only in the Copenhagen Museum, in Tönder Lund’s and Sehestedt’s famous collections (…). The only information (…) on Smidt is that he visited besides several West Indian islands, certain places on the South American mainland, such as Essequibo and Demerara in the present British Guiana; therefore all of the South American species cited as having been collected by Smidt can with certainty be considered as coming from the vicinity of the named localities, and this is just what one who is familiar with American <tp:taxon-name><tp:taxon-name-part taxon-name-part-type="order">Hemiptera</tp:taxon-name-part></tp:taxon-name> and their distribution immediately perceives” (<xref ref-type="bibr" rid="B49">Stål 1868</xref>: 3, translation by G. C. Steyskal in <xref ref-type="bibr" rid="B37">Papavero 1971</xref>: 21). <xref ref-type="bibr" rid="B49">Stål (1868</xref>: 104), however, when recording the distribution of <italic><tp:taxon-name><tp:taxon-name-part taxon-name-part-type="genus" reg="Xystonyttus">X.</tp:taxon-name-part><tp:taxon-name-part taxon-name-part-type="species" reg="ichneumoneus">ichneumoneus</tp:taxon-name-part></tp:taxon-name></italic> maintained the original statement of <xref ref-type="bibr" rid="B9">Fabricius (1803)</xref> (“America meridionalis. Dom Smidt. (Mus. Sehestedt)”), adding: “Surinam. (Mus. Holm.)”. The latter refers to the specimen(s) examined and considered as belonging to <italic><tp:taxon-name><tp:taxon-name-part taxon-name-part-type="genus" reg="Xystonyttus">X.</tp:taxon-name-part><tp:taxon-name-part taxon-name-part-type="species" reg="ichneumoneus">ichneumoneus</tp:taxon-name-part></tp:taxon-name></italic> by himself in Stockholm Museum (currently, Swedish Museum of Natural History, Stockholm, Sweden), while <xref ref-type="bibr" rid="B50">Stål (1872)</xref> restricted the occurrence of the species to Suriname only. In any case, <xref ref-type="bibr" rid="B26">Haviland (1931)</xref> recorded <italic><tp:taxon-name><tp:taxon-name-part taxon-name-part-type="genus" reg="Xystonyttus">X.</tp:taxon-name-part><tp:taxon-name-part taxon-name-part-type="species" reg="ichneumoneus">ichneumoneus</tp:taxon-name-part></tp:taxon-name></italic> from Kartabo, Bartica District, Guyana, confirming the presence of the species in this country.</p><fig id="F19" position="float" orientation="portrait"><object-id xmlns:xlink="http://www.w3.org/1999/xlink" content-type="doi" xlink:type="simple">10.3897/zookeys.1152.96058.figures101-108</object-id><object-id xmlns:xlink="http://www.w3.org/1999/xlink" content-type="arpha" xlink:type="simple">3AD53DFF-23B7-5AB7-A85B-89376DB3AEB7</object-id><label>Figures 101–108.</label><caption><p><italic><tp:taxon-name><tp:taxon-name-part taxon-name-part-type="genus" reg="Zelus">Zelus</tp:taxon-name-part><tp:taxon-name-part taxon-name-part-type="species" reg="ichneumoneus">ichneumoneus</tp:taxon-name-part></tp:taxon-name></italic> Fabricius, 1803, female syntypes deposited in <named-content xmlns:xlink="http://www.w3.org/1999/xlink" content-type="dwc:institutional_code" xlink:title="Natural History Museum of Denmark" xlink:href="http://grbio.org/institution/zoological-museum-university-copenhagen" xlink:type="simple">ZMUC</named-content><bold>101–103</bold> syntype catalog number <named-content xmlns:xlink="http://www.w3.org/1999/xlink" content-type="dwc:institutional_code" xlink:title="Natural History Museum of Denmark" xlink:href="http://grbio.org/institution/zoological-museum-university-copenhagen" xlink:type="simple">ZMUC</named-content> 00 103079 <bold>101</bold> dorsal view <bold>102</bold> ventral view <bold>103</bold> labels <bold>104–108</bold> syntype catalog number <named-content xmlns:xlink="http://www.w3.org/1999/xlink" content-type="dwc:institutional_code" xlink:title="Natural History Museum of Denmark" xlink:href="http://grbio.org/institution/zoological-museum-university-copenhagen" xlink:type="simple">ZMUC</named-content> 00 103080 <bold>104</bold> dorsal view <bold>105</bold> ventral view <bold>106</bold> head, pronotum, fore legs, lateral view <bold>107</bold> head and most part of pronotum, dorsal view <bold>108</bold> labels. Scale bars: 5.0 mm (<bold>104, 105</bold>); 2.0 mm (<bold>101, 102, 106, 107</bold>).</p></caption><graphic xmlns:xlink="http://www.w3.org/1999/xlink" xlink:href="zookeys-1152-163_article-96058__-g019.jpg" position="float" orientation="portrait" xlink:type="simple" id="oo_822207.jpg"><uri content-type="original_file" xlink:type="simple">https://binary.pensoft.net/fig/822207</uri></graphic></fig><p>In the Natural History Museum of Denmark (<named-content xmlns:xlink="http://www.w3.org/1999/xlink" content-type="dwc:institutional_code" xlink:title="Natural History Museum of Denmark" xlink:href="http://grbio.org/institution/zoological-museum-university-copenhagen" xlink:type="simple">ZMUC</named-content>), Copenhagen, Denmark, there are two type specimens of <italic><tp:taxon-name><tp:taxon-name-part taxon-name-part-type="genus" reg="Xystonyttus">X.</tp:taxon-name-part><tp:taxon-name-part taxon-name-part-type="species" reg="ichneumoneus">ichneumoneus</tp:taxon-name-part></tp:taxon-name></italic>, both of them females, and considered here as syntypes, following Art. 73.2 of ICZN. In the syntype catalogued as <named-content xmlns:xlink="http://www.w3.org/1999/xlink" content-type="dwc:institutional_code" xlink:title="Natural History Museum of Denmark" xlink:href="http://grbio.org/institution/zoological-museum-university-copenhagen" xlink:type="simple">ZMUC</named-content> 00 103079, the head, fore legs, and a portion of the prothorax are missing (Figs <xref ref-type="fig" rid="F19">101</xref>, <xref ref-type="fig" rid="F19">102</xref>), while the other syntype, numbered as <named-content xmlns:xlink="http://www.w3.org/1999/xlink" content-type="dwc:institutional_code" xlink:title="Natural History Museum of Denmark" xlink:href="http://grbio.org/institution/zoological-museum-university-copenhagen" xlink:type="simple">ZMUC</named-content> 00 103080, is quite well preserved, with only the antennae and most tarsi missing (Figs <xref ref-type="fig" rid="F19">104–107</xref>). In the original label attached to the latter syntype (Fig. <xref ref-type="fig" rid="F19">108</xref>) the word “<italic>ichneumoneus</italic>” is clearly legible. Both specimens seem to belong to the same species judging by the remaining portions of the syntype <named-content xmlns:xlink="http://www.w3.org/1999/xlink" content-type="dwc:institutional_code" xlink:title="Natural History Museum of Denmark" xlink:href="http://grbio.org/institution/zoological-museum-university-copenhagen" xlink:type="simple">ZMUC</named-content> 00 103079 (Figs <xref ref-type="fig" rid="F19">101</xref>, <xref ref-type="fig" rid="F19">102</xref>), while the characteristics observed in the syntype <named-content xmlns:xlink="http://www.w3.org/1999/xlink" content-type="dwc:institutional_code" xlink:title="Natural History Museum of Denmark" xlink:href="http://grbio.org/institution/zoological-museum-university-copenhagen" xlink:type="simple">ZMUC</named-content> 00 103080 (Figs <xref ref-type="fig" rid="F19">104–107</xref>) agree very well with the original description (<xref ref-type="bibr" rid="B9">Fabricius 1803</xref>: 286). The photographs presented here are helpful to ascertain not only the characteristics of the species but also those regarded as establishing limits between the recognized genera of Neotropical wasp-mimicking <tp:taxon-name><tp:taxon-name-part taxon-name-part-type="tribe">Harpactorini</tp:taxon-name-part></tp:taxon-name>.</p><p>The concise description of the coloration of the specimens of <italic><tp:taxon-name><tp:taxon-name-part taxon-name-part-type="genus" reg="Xystonyttus">X.</tp:taxon-name-part><tp:taxon-name-part taxon-name-part-type="species" reg="ichneumoneus">ichneumoneus</tp:taxon-name-part></tp:taxon-name></italic>, as recorded by <xref ref-type="bibr" rid="B26">Haviland (1931)</xref>, without mention of any variation, was quite similar not only with the original description of the species (<xref ref-type="bibr" rid="B9">Fabricius 1803</xref>) but also with that observed in the syntypes (Figs <xref ref-type="fig" rid="F19">101</xref>, <xref ref-type="fig" rid="F19">102</xref>, <xref ref-type="fig" rid="F19">104–107</xref>). The color variations attributed to <italic><tp:taxon-name><tp:taxon-name-part taxon-name-part-type="genus" reg="Xystonyttus">X.</tp:taxon-name-part><tp:taxon-name-part taxon-name-part-type="species" reg="ichneumoneus">ichneumoneus</tp:taxon-name-part></tp:taxon-name></italic> by <xref ref-type="bibr" rid="B48">Stål (1866)</xref>, however, are in need to be reviewed by examining series of specimens with more comprehensive approaches, since they may be variations of this single species or may represent two or more different species.</p></tp:treatment-sec><ref-list><ref id="B50"><mixed-citation xmlns:xlink="http://www.w3.org/1999/xlink" xlink:type="simple"><person-group><name name-style="western"><surname>Stål</surname><given-names>C</given-names></name></person-group> (<year>1872</year>) <article-title>Enumeratio Hemipterorum. Bidrag till en företeckning öfver alla hittils kända <tp:taxon-name><tp:taxon-name-part taxon-name-part-type="order">Hemiptera</tp:taxon-name-part></tp:taxon-name>, jemte systematiska meddelanden. 2.</article-title><source>Kongliga Svenska Vetenskaps-Akademiens Handlingar</source><volume>10</volume>(<issue>4</issue>): <fpage>1</fpage>–<lpage>159</lpage>.</mixed-citation></ref><ref id="B32"><mixed-citation xmlns:xlink="http://www.w3.org/1999/xlink" xlink:type="simple"><person-group><name name-style="western"><surname>Lethierry</surname><given-names>L</given-names></name><name name-style="western"><surname>Severin</surname><given-names>G</given-names></name></person-group> (<year>1896</year>) <source>Catalogue général des Hémiptères. Tome III. Hétéroptères. R.</source><publisher-name>Friedländer &amp; Fils</publisher-name>, <publisher-loc>Libraires-Éditeurs, Berlin</publisher-loc>, <size units="page">275 pp</size>.</mixed-citation></ref><ref id="B26"><mixed-citation xmlns:xlink="http://www.w3.org/1999/xlink" xlink:type="simple"><person-group><name name-style="western"><surname>Haviland</surname><given-names>MD</given-names></name></person-group> (<year>1931</year>) <article-title>The <tp:taxon-name><tp:taxon-name-part taxon-name-part-type="family">Reduviidae</tp:taxon-name-part></tp:taxon-name> of Kartabo, Bartica District, British Guiana.</article-title><source>Zoologica</source><volume>7</volume>(<issue>5</issue>): <fpage>129</fpage>–<lpage>154</lpage>. <ext-link xlink:type="simple" ext-link-type="doi" xlink:href="10.5962/p.203764">https://doi.org/10.5962/p.203764</ext-link></mixed-citation></ref><ref id="B53"><mixed-citation xmlns:xlink="http://www.w3.org/1999/xlink" xlink:type="simple"><person-group><name name-style="western"><surname>Wygodzinsky</surname><given-names>P</given-names></name></person-group> (<year>1949</year>) <article-title>Elenco sistematico de los reduviiformes americanos. Instituto de Medicina Regional de la Universidad Nacional de Tucumán.</article-title><source>Monografia</source><volume>1</volume>: <fpage>1</fpage>–<lpage>102</lpage>.</mixed-citation></ref><ref id="B34"><mixed-citation xmlns:xlink="http://www.w3.org/1999/xlink" xlink:type="simple"><person-group><name name-style="western"><surname>Maldonado</surname><given-names>CJ</given-names></name></person-group> (<year>1990</year>) <source>Systematic catalogue of the <tp:taxon-name><tp:taxon-name-part taxon-name-part-type="family">Reduviidae</tp:taxon-name-part></tp:taxon-name> of the World. Caribbean Journal of Science, Special publication No.</source><publisher-name>1</publisher-name>, <publisher-loc>University of Puerto Rico, Mayagüez</publisher-loc>, <size units="page">694 pp</size>.</mixed-citation></ref><ref id="B19"><mixed-citation xmlns:xlink="http://www.w3.org/1999/xlink" xlink:type="simple"><person-group><name name-style="western"><surname>Gil-Santana</surname><given-names>HR</given-names></name><name name-style="western"><surname>Costa</surname><given-names>LAA</given-names></name><name name-style="western"><surname>Forero</surname><given-names>D</given-names></name><name name-style="western"><surname>Zeraik</surname><given-names>SO</given-names></name></person-group> (<year>2003</year>) <article-title>Sinopse dos <tp:taxon-name><tp:taxon-name-part taxon-name-part-type="tribe">Apiomerini</tp:taxon-name-part></tp:taxon-name>, com chave ilustrada para os gêneros (<tp:taxon-name><tp:taxon-name-part taxon-name-part-type="order">Hemiptera</tp:taxon-name-part></tp:taxon-name>-<tp:taxon-name><tp:taxon-name-part taxon-name-part-type="suborder">Heteroptera</tp:taxon-name-part></tp:taxon-name>, <tp:taxon-name><tp:taxon-name-part taxon-name-part-type="family">Reduviidae</tp:taxon-name-part></tp:taxon-name>, <tp:taxon-name><tp:taxon-name-part taxon-name-part-type="subfamily">Harpactorinae</tp:taxon-name-part></tp:taxon-name>).</article-title><source>Publicações Avulsas do Museu Nacional</source><volume>97</volume>: <fpage>1</fpage>–<lpage>24</lpage>.</mixed-citation></ref><ref id="B9"><mixed-citation xmlns:xlink="http://www.w3.org/1999/xlink" xlink:type="simple"><person-group><name name-style="western"><surname>Fabricius</surname><given-names>JC</given-names></name></person-group> (<year>1803</year>) <source>Systema Rhyngotorum secundum ordines, genera, species: adiectis synonymis, locis, observationibus, descriptionibus.</source><publisher-name>Carolum Reichard</publisher-name>, <publisher-loc>Brunsvigae</publisher-loc>, <size units="page">314 pp</size>. <ext-link xlink:type="simple" ext-link-type="doi" xlink:href="10.5962/bhl.title.11644">https://doi.org/10.5962/bhl.title.11644</ext-link></mixed-citation></ref><ref id="B49"><mixed-citation xmlns:xlink="http://www.w3.org/1999/xlink" xlink:type="simple"><person-group><name name-style="western"><surname>Stål</surname><given-names>C</given-names></name></person-group> (<year>1868</year>) <article-title><tp:taxon-name><tp:taxon-name-part taxon-name-part-type="order">Hemiptera</tp:taxon-name-part></tp:taxon-name> Fabriciana.</article-title><source>Kongliga Svenska Vetenskaps-Akademiens Handlingar</source><volume>7</volume>: <fpage>93</fpage>–<lpage>131</lpage>.</mixed-citation></ref><ref id="B37"><mixed-citation xmlns:xlink="http://www.w3.org/1999/xlink" xlink:type="simple"><person-group><name name-style="western"><surname>Papavero</surname><given-names>N</given-names></name></person-group> (<year>1971</year>) <source>Essays on the history of Neotropical Dipterology, with special reference to collectors (1750–1905). Vol. 1.</source><publisher-name>Universidade de São Paulo</publisher-name>, <publisher-loc>São Paulo</publisher-loc>, <size units="page">216 pp</size>. <ext-link xlink:type="simple" ext-link-type="doi" xlink:href="10.5962/bhl.title.101715">https://doi.org/10.5962/bhl.title.101715</ext-link></mixed-citation></ref><ref id="B48"><mixed-citation xmlns:xlink="http://www.w3.org/1999/xlink" xlink:type="simple"><person-group><name name-style="western"><surname>Stål</surname><given-names>C</given-names></name></person-group> (<year>1866</year>) <article-title>Bidrag till Reduviidernas kännedom.</article-title><source>Öfversigt af Kongliga Vetenskaps-Akademiens Förhandlingar</source><volume>23</volume>(<issue>9</issue>): <fpage>235</fpage>–<lpage>302</lpage>.</mixed-citation></ref></ref-list></tp:taxon-treatment>
